# Supplementary material for: iTRAQ-based quantitative proteomic analysis provides insight into the drought-stress response in maize seedlings
Source: Sci Rep. 2022 Jun 9;12:9520. doi: 10.1038/s41598-022-13110-7 (PMC9184573; doi:10.1038/s41598-022-13110-7)
Supplement: Supplementary file 3 — Supplementary Table S1. [file 41598_2022_13110_MOESM3_ESM.xlsx]

## Sheet: Sheet1
Table S1. Upregulated proteins after a 3-d drought.
Accession	Description	AllPeptide	Foldchange	GO:cellular_component	GO:molecular_function
XP_008669837.1	uncharacterized protein LOC100275682 isoform X1 [Zea mays]	2	4.7322	GO:0009706|chloroplast inner membrane;GO:0016021|integral component of membrane;	.
NP_001146870.2	xylanase inhibitor protein 1 precursor [Zea mays]	2	42.7181	GO:0005576|extracellular region;	GO:0008061|chitin binding;GO:0004568|chitinase activity;
XP_008658752.1	glucose-6-phosphate 1-dehydrogenase isoform X1 [Zea mays]	2	9.66743	GO:0009507|chloroplast;	GO:0004345|glucose-6-phosphate dehydrogenase activity;GO:0050661|NADP binding;
NP_001136912.1	uncharacterized protein LOC100217070 [Zea mays]	5	1.29792	GO:0009507|chloroplast;GO:0009570|chloroplast stroma;GO:0009535|chloroplast thylakoid membrane;	.
NP_001314711.1	uncharacterized protein At5g49945-like precursor [Zea mays]	3	1.30541	GO:0005783|endoplasmic reticulum;GO:0016021|integral component of membrane;	GO:0005509|calcium ion binding;
NP_001146969.2	uncharacterized protein LOC100280578 [Zea mays]	2	14.9595	GO:0005737|cytoplasm;	GO:0003755|peptidyl-prolyl cis-trans isomerase activity;
XP_020407118.1	uncharacterized protein LOC100192001 isoform X1 [Zea mays]	2	2.34999	.	.
XP_020396927.1	peroxidase 2-like [Zea mays]	4	13.1101	GO:0005576|extracellular region;	GO:0020037|heme binding;GO:0046872|metal ion binding;GO:0004601|peroxidase activity;
NP_001145083.1	uncharacterized protein LOC100275485 precursor [Zea mays]	2	24.4156	.	.
XP_008664316.1	ATP-dependent DNA helicase PIF1-like [Zea mays]	2	19.5431	GO:0005739|mitochondrion;GO:0000784|nuclear chromosome, telomeric region;GO:0005657|replication fork;	GO:0005524|ATP binding;GO:0043141|ATP-dependent 5'-3' DNA helicase activity;GO:0033682|ATP-dependent 5'-3' DNA/RNA helicase activity;GO:0000287|magnesium ion binding;GO:0017116|single-stranded DNA-dependent ATP-dependent DNA helicase activity;GO:0010521|telomerase inhibitor activity;GO:0042162|telomeric DNA binding;
XP_023156511.1	uncharacterized protein LOC100274920 isoform X1 [Zea mays]	2	40.6948	.	.
NP_001335312.1	uncharacterized protein LOC100502470 [Zea mays]	2	20.1803	.	.
XP_008678591.1	glutamate decarboxylase isoform X2 [Zea mays]	12	1.46625	GO:0005829|cytosol;	GO:0005516|calmodulin binding;GO:0004351|glutamate decarboxylase activity;GO:0030170|pyridoxal phosphate binding;
XP_020393725.1	uncharacterized protein LOC103628596 [Zea mays]	3	1.29006	GO:0005737|cytoplasm;GO:0005730|nucleolus;	GO:0005524|ATP binding;GO:0004004|ATP-dependent RNA helicase activity;GO:0003743|translation initiation factor activity;
NP_001141044.1	glutathione dehydroascorbate reductase1 [Zea mays]	2	11.8245	GO:0005737|cytoplasm;GO:0005829|cytosol;	GO:0045174|glutathione dehydrogenase (ascorbate) activity;GO:0004364|glutathione transferase activity;
XP_020406435.2	putative nuclease HARBI1 [Zea mays]	7	1.42924	GO:0005634|nucleus;	GO:0046872|metal ion binding;GO:0004518|nuclease activity;
XP_020399239.1	NADP-dependent oxidoreductase P2 isoform X1 [Zea mays]	2	27.4676	GO:0005829|cytosol;GO:0005886|plasma membrane;	GO:0032440|2-alkenal reductase [NAD(P)] activity;
XP_020395900.1	uncharacterized protein LOC100193535 isoform X2 [Zea mays]	2	24.2044	.	GO:0051015|actin filament binding;GO:0005509|calcium ion binding;GO:0005544|calcium-dependent phospholipid binding;GO:0005543|phospholipid binding;
NP_001345454.1	uncharacterized protein LOC100193028 [Zea mays]	2	9.7209	GO:0005829|cytosol;GO:0000932|cytoplasmic mRNA processing body;GO:0005844|polysome;	GO:0003723|RNA binding;
XP_020394396.1	uncharacterized protein LOC100216801 isoform X1 [Zea mays]	4	10.3118	.	.
NP_001146967.1	16.9 kDa class I heat shock protein 1 [Zea mays]	4	28.0416	GO:0005737|cytoplasm;	.
XP_008644968.1	protein IRREGULAR XYLEM 15 [Zea mays]	2	18.023	GO:0005794|Golgi apparatus;GO:0000139|Golgi membrane;GO:0016021|integral component of membrane;	.
XP_008655127.1	uncharacterized protein LOC100286086 isoform X1 [Zea mays]	5	15.892	GO:0009507|chloroplast;GO:0009570|chloroplast stroma;GO:0005739|mitochondrion;	GO:0008047|enzyme activator activity;
XP_008654746.1	uncharacterized protein LOC100277708 isoform X1 [Zea mays]	5	1.29403	GO:0005751|mitochondrial respiratory chain complex IV;GO:0005739|mitochondrion;	GO:0004129|cytochrome-c oxidase activity;GO:0046872|metal ion binding;
XP_008656466.1	formin-like protein 5 isoform X1 [Zea mays]	3	43.5113	.	.
NP_001278718.1	p8MTCP1 [Zea mays]	4	1.30291	.	.
NP_001137041.1	uncharacterized protein LOC100217212 [Zea mays]	2	25.5568	.	.
XP_008652278.1	pentatricopeptide repeat-containing protein At5g61800 [Zea mays]	2	27.319	GO:0043231|intracellular membrane-bounded organelle;	GO:0004519|endonuclease activity;GO:0003723|RNA binding;
XP_008667513.1	uncharacterized protein LOC100273302 isoform X1 [Zea mays]	3	1.43936	.	GO:0005516|calmodulin binding;GO:0004351|glutamate decarboxylase activity;GO:0030170|pyridoxal phosphate binding;
NP_001338671.1	uncharacterized LOC103639375 [Zea mays]	2	19.6972	.	.
NP_001147478.1	dehydrin COR410 [Zea mays]	4	1.72986	GO:0005829|cytosol;GO:0016020|membrane;	.
NP_001337046.1	uncharacterized protein LOC100283404 [Zea mays]	2	18.2988	GO:1990298|bub1-bub3 complex;GO:0000777|condensed chromosome kinetochore;GO:0080008|Cul4-RING E3 ubiquitin ligase complex;GO:0000776|kinetochore;GO:0005828|kinetochore microtubule;GO:0033597|mitotic checkpoint complex;GO:0009524|phragmoplast;GO:0005876|spindle microtubule;	GO:0043130|ubiquitin binding;
NP_001132013.1	uncharacterized protein LOC100193419 [Zea mays]	4	20.6829	GO:0016021|integral component of membrane;GO:0031902|late endosome membrane;GO:0005886|plasma membrane;GO:0031201|SNARE complex;GO:0005774|vacuolar membrane;GO:0005773|vacuole;	GO:0005484|SNAP receptor activity;GO:0000149|SNARE binding;
NP_001151201.2	uncharacterized protein LOC100191966 isoform 2 [Zea mays]	5	1.28978	.	GO:0018742|epoxide hydrolase B activity;GO:0042803|protein homodimerization activity;
NP_001130306.1	uncharacterized LOC100191400 precursor [Zea mays]	13	1.2694	GO:0048046|apoplast;GO:0005618|cell wall;GO:0009505|plant-type cell wall;	GO:0004190|aspartic-type endopeptidase activity;GO:0000166|nucleotide binding;
XP_008658247.1	uncharacterized protein LOC100272777 isoform X2 [Zea mays]	2	18.0926	GO:0005829|cytosol;GO:0005739|mitochondrion;	GO:0003860|3-hydroxyisobutyryl-CoA hydrolase activity;
NP_001296798.1	probable acetyltransferase NATA1-like [Zea mays]	3	25.4818	GO:0009507|chloroplast;	GO:0016746|transferase activity, transferring acyl groups;
NP_043040.1	photosystem II protein VI (chloroplast) [Zea mays]	3	1.365	GO:0009535|chloroplast thylakoid membrane;GO:0016021|integral component of membrane;GO:0009539|photosystem II reaction center;	GO:0020037|heme binding;GO:0046872|metal ion binding;
NP_001106076.1	herbicide safener binding protein 1 [Zea mays]	17	1.3155	.	GO:0008171|O-methyltransferase activity;GO:0046983|protein dimerization activity;GO:0008757|S-adenosylmethionine-dependent methyltransferase activity;
XP_008678807.1	uncharacterized protein LOC103653783 [Zea mays]	2	9.13641	GO:0005886|plasma membrane;	GO:0046872|metal ion binding;GO:0061630|ubiquitin protein ligase activity;
XP_008655069.1	40S ribosomal protein S26 isoform X1 [Zea mays]	3	24.3437	GO:0022627|cytosolic small ribosomal subunit;	GO:0003729|mRNA binding;GO:0003735|structural constituent of ribosome;
XP_008661958.1	uncharacterized protein LOC100194183 isoform X1 [Zea mays]	3	1.40064	.	.
NP_001147676.1	peroxidase 45 precursor [Zea mays]	2	29.7487	GO:0005576|extracellular region;	GO:0020037|heme binding;GO:0046872|metal ion binding;GO:0004601|peroxidase activity;
NP_001147419.1	uncharacterized protein LOC100281028 [Zea mays]	6	1.53245	GO:0005747|mitochondrial respiratory chain complex I;GO:0005739|mitochondrion;	GO:0050897|cobalt ion binding;GO:0008137|NADH dehydrogenase (ubiquinone) activity;
XP_020405905.1	ARF guanine-nucleotide exchange factor GNL2 [Zea mays]	2	19.5978	GO:0005829|cytosol;GO:0016020|membrane;GO:0090406|pollen tube;GO:0005802|trans-Golgi network;	GO:0005086|ARF guanyl-nucleotide exchange factor activity;
XP_020399339.1	uncharacterized protein LOC100381841 isoform X1 [Zea mays]	2	14.0022	.	GO:0016787|hydrolase activity;
NP_001149580.2	uncharacterized protein LOC100283206 precursor [Zea mays]	3	18.7742	GO:0048046|apoplast;	.
NP_001148159.2	beta-amylase [Zea mays]	2	18.3918	GO:0009507|chloroplast;	GO:0016161|beta-amylase activity;
NP_001104935.2	heat-shock protein 101 [Zea mays]	7	1.25852	GO:0005829|cytosol;GO:0005634|nucleus;	GO:0005524|ATP binding;
XP_020398166.1	ERBB-3 BINDING PROTEIN 1 [Zea mays]	7	1.28891	GO:0005634|nucleus;	GO:0003723|RNA binding;
XP_008655084.1	uncharacterized protein LOC100285177 isoform X1 [Zea mays]	5	1.32602	GO:0016021|integral component of membrane;GO:0005886|plasma membrane;	GO:0005509|calcium ion binding;GO:0005432|calcium:sodium antiporter activity;
XP_020395497.1	flocculation protein FLO11-like [Zea mays]	3	1.26067	.	.
XP_008681253.1	uncharacterized protein LOC100194386 isoform X1 [Zea mays]	2	11.2344	.	GO:0016747|transferase activity, transferring acyl groups other than amino-acyl groups;
NP_001281205.1	60S ribosomal protein L13a [Zea mays]	4	19.598	GO:0022625|cytosolic large ribosomal subunit;GO:0022626|cytosolic ribosome;	GO:0003729|mRNA binding;GO:0003735|structural constituent of ribosome;
XP_008660193.1	17.0 kDa class II heat shock protein-like [Zea mays]	7	1.45948	GO:0005737|cytoplasm;	.
XP_020394631.1	uncharacterized LOC100381486 isoform X1 [Zea mays]	2	13.6309	GO:0009705|plant-type vacuole membrane;GO:0009506|plasmodesma;GO:0005773|vacuole;	GO:0046872|metal ion binding;GO:0008970|phosphatidylcholine 1-acylhydrolase activity;GO:0004620|phospholipase activity;
NP_001136580.1	replication factor C subunit 3 [Zea mays]	2	37.142	GO:0005663|DNA replication factor C complex;GO:0005634|nucleus;	GO:0005524|ATP binding;GO:0003677|DNA binding;
XP_008665758.1	putative pentatricopeptide repeat-containing protein At1g03510 [Zea mays]	2	18.6513	GO:0043231|intracellular membrane-bounded organelle;	GO:0004519|endonuclease activity;GO:0003723|RNA binding;
XP_020408681.1	histone deacetylase complex subunit SAP18 isoform X1 [Zea mays]	2	23.3092	GO:0005730|nucleolus;	.
XP_008677742.1	iron sulfur subunit of succinate dehydrogenase and ribosomal protein S14 Precursor isoform X1 [Zea mays]	2	13.1463	GO:0005743|mitochondrial inner membrane;GO:0005739|mitochondrion;GO:0045273|respiratory chain complex II;	GO:0051537|2 iron, 2 sulfur cluster binding;GO:0051538|3 iron, 4 sulfur cluster binding;GO:0051539|4 iron, 4 sulfur cluster binding;GO:0009055|electron carrier activity;GO:0046872|metal ion binding;GO:0008177|succinate dehydrogenase (ubiquinone) activity;
XP_008676980.1	uncharacterized protein LOC100276791 isoform X3 [Zea mays]	2	16.1741	GO:0005829|cytosol;GO:0070449|elongin complex;	GO:0003746|translation elongation factor activity;
XP_008673480.1	VHS domain-containing protein At3g16270 [Zea mays]	2	25.7739	GO:0005622|intracellular;GO:0016020|membrane;	.
XP_008667828.1	uncharacterized protein LOC100279878 isoform X1 [Zea mays]	2	14.1734	GO:0005829|cytosol;	GO:0052630|UDP-N-acetylgalactosamine diphosphorylase activity;GO:0003977|UDP-N-acetylglucosamine diphosphorylase activity;GO:0003983|UTP:glucose-1-phosphate uridylyltransferase activity;
NP_001170418.2	uncharacterized protein LOC100384405 [Zea mays]	2	10.8552	GO:0009507|chloroplast;GO:0009570|chloroplast stroma;GO:0005829|cytosol;	GO:0008934|inositol monophosphate 1-phosphatase activity;GO:0052832|inositol monophosphate 3-phosphatase activity;GO:0052833|inositol monophosphate 4-phosphatase activity;GO:0046872|metal ion binding;
NP_001148534.2	adenosylhomocysteinase [Zea mays]	6	14.3354	.	GO:0004013|adenosylhomocysteinase activity;GO:0051287|NAD binding;
XP_008673235.1	uncharacterized protein LOC100383955 isoform X1 [Zea mays]	4	1.40292	GO:0016021|integral component of membrane;	GO:0046872|metal ion binding;GO:0004722|protein serine/threonine phosphatase activity;
NP_001105466.2	aquaporin PIP1-1 [Zea mays]	3	1.46717	GO:0005829|cytosol;GO:0005783|endoplasmic reticulum;GO:0016021|integral component of membrane;GO:0005886|plasma membrane;GO:0032991|macromolecular complex;	GO:0015267|channel activity;
NP_001150584.2	gibberellin receptor GID1L2 [Zea mays]	2	26.9054	.	GO:0033987|2-hydroxyisoflavanone dehydratase activity;GO:0052689|carboxylic ester hydrolase activity;
NP_001307215.1	uncharacterized protein LOC100276736 [Zea mays]	2	20.0689	.	.
NP_001183732.1	putative O-Glycosyl hydrolase superfamily protein precursor [Zea mays]	2	10.8119	GO:0031225|anchored component of membrane;GO:0046658|anchored component of plasma membrane;GO:0048046|apoplast;GO:0005618|cell wall;GO:0005886|plasma membrane;GO:0009506|plasmodesma;	GO:0042973|glucan endo-1,3-beta-D-glucosidase activity;GO:0004553|hydrolase activity, hydrolyzing O-glycosyl compounds;GO:0030247|polysaccharide binding;
NP_001130091.1	uncharacterized protein LOC100191184 [Zea mays]	3	1.6115	GO:0005783|endoplasmic reticulum;GO:0005789|endoplasmic reticulum membrane;GO:0071782|endoplasmic reticulum tubular network;GO:0005794|Golgi apparatus;GO:0071458|integral component of cytoplasmic side of endoplasmic reticulum membrane;GO:0005886|plasma membrane;	.
XP_008651049.1	uncharacterized protein LOC100272644 isoform X1 [Zea mays]	2	32.867	GO:0005737|cytoplasm;	GO:0005524|ATP binding;GO:0031072|heat shock protein binding;GO:0046872|metal ion binding;GO:0051082|unfolded protein binding;
NP_001148195.1	cytokinin-O-glucosyltransferase 3 precursor [Zea mays]	2	14.8317	GO:0016021|integral component of membrane;GO:0043231|intracellular membrane-bounded organelle;	GO:0050502|cis-zeatin O-beta-D-glucosyltransferase activity;GO:0046527|glucosyltransferase activity;GO:0080043|quercetin 3-O-glucosyltransferase activity;GO:0080046|quercetin 4'-O-glucosyltransferase activity;GO:0080044|quercetin 7-O-glucosyltransferase activity;GO:0050403|trans-zeatin O-beta-D-glucosyltransferase activity;GO:0008194|UDP-glycosyltransferase activity;
NP_001137118.1	aldose 1-epimerase precursor [Zea mays]	2	29.1628	GO:0005737|cytoplasm;	GO:0004034|aldose 1-epimerase activity;GO:0030246|carbohydrate binding;
NP_001295757.1	ferritin-2, chloroplastic [Zea mays]	14	1.26847	GO:0009507|chloroplast;	GO:0008199|ferric iron binding;GO:0004322|ferroxidase activity;
NP_001339082.1	programmed cell death protein 5 [Zea mays]	3	1.39406	GO:0005737|cytoplasm;GO:0005829|cytosol;GO:0005634|nucleus;	GO:0010698|acetyltransferase activator activity;GO:0048487|beta-tubulin binding;GO:0003677|DNA binding;GO:0008201|heparin binding;
NP_001169263.1	uncharacterized protein LOC100383126 [Zea mays]	3	27.7753	.	GO:0016874|ligase activity;
NP_001141575.1	putative ACR family protein [Zea mays]	3	1.5952	GO:0005739|mitochondrion;	GO:0008168|methyltransferase activity;
XP_008678542.1	protein SMAX1-like [Zea mays]	2	43.1317	.	.
XP_008650918.1	uncharacterized protein LOC100193714 isoform X1 [Zea mays]	9	1.30735	.	.
NP_001140654.1	uncharacterized protein LOC100272729 [Zea mays]	2	12.3433	GO:0009507|chloroplast;	GO:0004392|heme oxygenase (decyclizing) activity;
XP_008662566.1	photosystem I reaction center subunit N, chloroplastic-like [Zea mays]	7	1.2629	GO:0009535|chloroplast thylakoid membrane;GO:0009522|photosystem I;	.
NP_001142102.1	uncharacterized protein LOC100274266 [Zea mays]	3	1.29844	GO:0031969|chloroplast membrane;GO:0016021|integral component of membrane;	GO:0008237|metallopeptidase activity;
XP_008649287.1	gallate 1-beta-glucosyltransferase [Zea mays]	4	1.30413	.	GO:0050412|cinnamate beta-D-glucosyltransferase activity;
NP_001149887.1	caltractin [Zea mays]	5	1.33956	.	GO:0005509|calcium ion binding;
XP_008667523.1	uncharacterized LOC100273476 isoform X1 [Zea mays]	3	22.3079	.	GO:0042973|glucan endo-1,3-beta-D-glucosidase activity;
NP_001336759.1	uncharacterized LOC100193219 [Zea mays]	2	20.7697	GO:0005634|nucleus;	GO:0046872|metal ion binding;GO:0017025|TBP-class protein binding;
NP_001152006.1	cycloartenol synthase [Zea mays]	4	1.51249	GO:0016021|integral component of membrane;	GO:0016866|intramolecular transferase activity;
NP_001307713.1	uncharacterized protein LOC103644178 [Zea mays]	4	20.0986	.	.
XP_023155903.1	low-temperature-induced 65 kDa protein-like [Zea mays]	9	1.402	.	.
XP_008657035.1	cytochrome P450 94C1 [Zea mays]	3	20.9817	GO:0005789|endoplasmic reticulum membrane;GO:0016021|integral component of membrane;GO:0043231|intracellular membrane-bounded organelle;	GO:0018685|alkane 1-monooxygenase activity;GO:0020037|heme binding;GO:0005506|iron ion binding;
XP_008679993.1	uncharacterized protein LOC103654959 isoform X2 [Zea mays]	2	1.47857	.	.
NP_001105583.1	heat shock protein26 [Zea mays]	15	1.48469	GO:0009507|chloroplast;	.
NP_001292789.1	invertase 2 [Zea mays]	18	1.30856	GO:0005773|vacuole;	GO:0050306|sucrose 1F-fructosyltransferase activity;GO:0004575|sucrose alpha-glucosidase activity;
XP_020406549.1	T-complex protein 1 subunit zeta 1-like [Zea mays]	2	10.548	GO:0005832|chaperonin-containing T-complex;GO:0005737|cytoplasm;GO:0005829|cytosol;GO:0016020|membrane;	GO:0005524|ATP binding;GO:0044183|protein binding involved in protein folding;GO:0051082|unfolded protein binding;
XP_008669778.1	flavonoid O-methyltransferase-like protein Os11g0303600 [Zea mays]	13	1.3155	.	GO:0008171|O-methyltransferase activity;GO:0046983|protein dimerization activity;GO:0008757|S-adenosylmethionine-dependent methyltransferase activity;
XP_020403384.1	alpha-1,4-glucan-protein synthase isoform X1 [Zea mays]	5	1.25881	GO:0005829|cytosol;GO:0005794|Golgi apparatus;GO:0009506|plasmodesma;	GO:0052691|UDP-arabinopyranose mutase activity;
XP_020394906.1	60S ribosomal protein L27-3 [Zea mays]	2	53.3275	GO:0022625|cytosolic large ribosomal subunit;GO:0022626|cytosolic ribosome;GO:0042788|polysomal ribosome;	GO:0003735|structural constituent of ribosome;
XP_008656181.1	DUF21 domain-containing protein At4g14240 [Zea mays]	2	23.7152	GO:0016021|integral component of membrane;	.
NP_001168642.1	16.9 kDa class I heat shock protein 3 [Zea mays]	6	1.48928	GO:0005737|cytoplasm;	.
NP_001147244.1	thioredoxin X [Zea mays]	4	1.31003	GO:0009570|chloroplast stroma;GO:0005737|cytoplasm;	GO:0008047|enzyme activator activity;GO:0016671|oxidoreductase activity, acting on a sulfur group of donors, disulfide as acceptor;GO:0015035|protein disulfide oxidoreductase activity;GO:0047134|protein-disulfide reductase activity;GO:0004791|thioredoxin-disulfide reductase activity;
XP_008646193.1	O-fucosyltransferase 34 [Zea mays]	2	18.0711	GO:0005737|cytoplasm;GO:0016021|integral component of membrane;	GO:0016757|transferase activity, transferring glycosyl groups;
XP_023158078.1	myc-associated zinc finger protein-like [Zea mays]	2	18.0128	.	.
NP_001334265.1	uncharacterized protein LOC100278953 [Zea mays]	2	1.44998	.	.
NP_001140352.1	uncharacterized protein LOC100272400 [Zea mays]	2	28.7446	GO:0009507|chloroplast;GO:0009941|chloroplast envelope;GO:0009570|chloroplast stroma;GO:0009536|plastid;GO:0009532|plastid stroma;	GO:0004252|serine-type endopeptidase activity;
NP_001144255.2	uncharacterized protein LOC100277126 [Zea mays]	2	18.1055	GO:0009507|chloroplast;	GO:0016491|oxidoreductase activity;
NP_001140601.2	uncharacterized LOC100272672 [Zea mays]	2	12.6291	.	GO:0016747|transferase activity, transferring acyl groups other than amino-acyl groups;
XP_008670301.1	type I inositol polyphosphate 5-phosphatase 13 [Zea mays]	6	1.27864	.	GO:0052659|inositol-1,3,4,5-tetrakisphosphate 5-phosphatase activity;GO:0052658|inositol-1,4,5-trisphosphate 5-phosphatase activity;GO:0004445|inositol-polyphosphate 5-phosphatase activity;GO:0046872|metal ion binding;
NP_001136660.2	uncharacterized protein LOC100216789 [Zea mays]	2	16.8016	GO:0009507|chloroplast;GO:0009570|chloroplast stroma;	GO:0008047|enzyme activator activity;GO:0042802|identical protein binding;GO:0016671|oxidoreductase activity, acting on a sulfur group of donors, disulfide as acceptor;GO:0004791|thioredoxin-disulfide reductase activity;
NP_001105685.1	cysteine proteinase 1 precursor [Zea mays]	4	13.3625	.	GO:0008234|cysteine-type peptidase activity;
XP_023156530.1	uncharacterized protein LOC100279044 isoform X1 [Zea mays]	13	1.64005	.	.
NP_001338714.1	uncharacterized protein LOC100279366 [Zea mays]	3	1.78119	.	.
XP_020405805.1	protein translocase subunit SECA1, chloroplastic isoform X1 [Zea mays]	4	14.7454	GO:0009570|chloroplast stroma;GO:0009535|chloroplast thylakoid membrane;	GO:0005524|ATP binding;GO:0015462|protein-transmembrane transporting ATPase activity;
NP_001168703.1	putative ferredoxin-4 chloroplastic [Zea mays]	2	9.62431	GO:0009507|chloroplast;	GO:0051537|2 iron, 2 sulfur cluster binding;GO:0009055|electron carrier activity;GO:0046872|metal ion binding;
XP_020397259.1	uncharacterized protein LOC103634183 [Zea mays]	2	11.7543	GO:0005739|mitochondrion;GO:0043596|nuclear replication fork;GO:0005724|nuclear telomeric heterochromatin;GO:0005657|replication fork;	GO:0005524|ATP binding;GO:0043141|ATP-dependent 5'-3' DNA helicase activity;GO:0004003|ATP-dependent DNA helicase activity;GO:0003677|DNA binding;GO:0003678|DNA helicase activity;GO:0010521|telomerase inhibitor activity;
XP_008662163.1	uncharacterized protein LOC100383048 isoform X2 [Zea mays]	2	25.6357	.	.
NP_001130747.1	uncharacterized protein LOC100191851 [Zea mays]	2	18.683	GO:0005737|cytoplasm;	GO:0003872|6-phosphofructokinase activity;GO:0005524|ATP binding;GO:0047334|diphosphate-fructose-6-phosphate 1-phosphotransferase activity;GO:0046872|metal ion binding;
XP_008665572.1	indole-3-acetaldehyde oxidase-like [Zea mays]	6	1.2859	GO:0005737|cytoplasm;	GO:0051537|2 iron, 2 sulfur cluster binding;GO:0009055|electron carrier activity;GO:0071949|FAD binding;GO:0050302|indole-3-acetaldehyde oxidase activity;GO:0005506|iron ion binding;GO:0043546|molybdopterin cofactor binding;GO:0016614|oxidoreductase activity, acting on CH-OH group of donors;
NP_001151539.1	uncharacterized protein LOC100285173 [Zea mays]	5	1.2713	GO:0009507|chloroplast;GO:0009941|chloroplast envelope;GO:0009570|chloroplast stroma;GO:0022625|cytosolic large ribosomal subunit;GO:0022626|cytosolic ribosome;GO:0016020|membrane;	GO:0019843|rRNA binding;GO:0003735|structural constituent of ribosome;
NP_001336786.1	uncharacterized LOC100216603 [Zea mays]	4	1.41049	GO:0005737|cytoplasm;	GO:0016671|oxidoreductase activity, acting on a sulfur group of donors, disulfide as acceptor;GO:0015035|protein disulfide oxidoreductase activity;GO:0047134|protein-disulfide reductase activity;GO:0004791|thioredoxin-disulfide reductase activity;
NP_043027.1	ribosomal protein S4 (chloroplast) [Zea mays]	5	1.31842	GO:0009507|chloroplast;GO:0015935|small ribosomal subunit;	GO:0019843|rRNA binding;GO:0003735|structural constituent of ribosome;
XP_008646359.1	uncharacterized protein LOC103627824 isoform X2 [Zea mays]	2	15.5854	.	.
XP_008651945.1	probable LRR receptor-like serine/threonine-protein kinase RPK1 [Zea mays]	2	23.3076	GO:0016021|integral component of membrane;GO:0005886|plasma membrane;	GO:0005524|ATP binding;GO:0004674|protein serine/threonine kinase activity;
NP_001151729.1	uncharacterized protein LOC100285365 [Zea mays]	12	1.26782	GO:0005886|plasma membrane;	GO:0010181|FMN binding;GO:0003955|NAD(P)H dehydrogenase (quinone) activity;
NP_001140915.1	uncharacterized LOC100272992 [Zea mays]	5	16.9033	GO:0005737|cytoplasm;	GO:0031418|L-ascorbic acid binding;GO:0046872|metal ion binding;GO:0045486|naringenin 3-dioxygenase activity;
XP_008643676.1	uncharacterized protein LOC100282530 isoform X1 [Zea mays]	2	23.0748	GO:0071012|catalytic step 1 spliceosome;GO:0071013|catalytic step 2 spliceosome;GO:0071014|post-mRNA release spliceosomal complex;GO:0071020|post-spliceosomal complex;GO:0000974|Prp19 complex;	.
NP_001142884.2	uncharacterized protein LOC100275297 [Zea mays]	7	1.36609	GO:0005829|cytosol;	GO:0003676|nucleic acid binding;
XP_008677686.1	mitochondrial glycoprotein isoform X1 [Zea mays]	2	21.2877	.	.
XP_008668910.1	26S proteasome non-ATPase regulatory subunit 1 homolog A [Zea mays]	4	9.54627	GO:0005829|cytosol;GO:0005634|nucleus;GO:0000502|proteasome complex;GO:0008540|proteasome regulatory particle, base subcomplex;GO:0034515|proteasome storage granule;	GO:0030234|enzyme regulator activity;
XP_008655497.1	uncharacterized protein LOC100193760 isoform X1 [Zea mays]	2	28.0476	.	.
XP_008647276.1	uncharacterized protein LOC100170234 isoform X1 [Zea mays]	2	1.68109	GO:0009507|chloroplast;GO:0009941|chloroplast envelope;GO:0009706|chloroplast inner membrane;GO:0016021|integral component of membrane;GO:0005743|mitochondrial inner membrane;GO:0005739|mitochondrion;GO:0009536|plastid;	.
NP_001140310.1	uncharacterized protein LOC100272355 [Zea mays]	5	1.4611	GO:0005737|cytoplasm;	GO:0004719|protein-L-isoaspartate (D-aspartate) O-methyltransferase activity;
NP_001183849.1	uncharacterized protein LOC100502442 [Zea mays]	13	1.26954	GO:0016020|membrane;	GO:0005509|calcium ion binding;
XP_008651630.1	uncharacterized protein LOC100381889 isoform X1 [Zea mays]	2	13.1329	GO:0009507|chloroplast;GO:0009570|chloroplast stroma;	GO:0046872|metal ion binding;GO:0070006|metalloaminopeptidase activity;
NP_001159346.1	uncharacterized protein LOC100304441 [Zea mays]	6	1.32866	.	GO:0030246|carbohydrate binding;
XP_008644674.1	receptor kinase-like protein Xa21 [Zea mays]	2	19.7623	GO:0016021|integral component of membrane;GO:0005886|plasma membrane;	GO:0005524|ATP binding;GO:0004674|protein serine/threonine kinase activity;
NP_001142265.1	uncharacterized protein LOC100274434 [Zea mays]	2	27.3872	GO:0005829|cytosol;GO:0005769|early endosome;GO:0016020|membrane;GO:0005802|trans-Golgi network;	.
NP_001308375.1	uncharacterized protein LOC107403162 precursor [Zea mays]	6	1.46202	.	GO:0008289|lipid binding;
NP_001145612.1	uncharacterized protein LOC100279094 [Zea mays]	2	11.7416	.	.
NP_001145906.1	FIP1 [Zea mays]	2	1.61228	GO:0005829|cytosol;	.
NP_001141771.2	uncharacterized protein LOC100273907 [Zea mays]	2	13.3318	GO:0005737|cytoplasm;	GO:0005524|ATP binding;GO:0004824|lysine-tRNA ligase activity;GO:0003676|nucleic acid binding;
NP_001106235.1	Asr protein [Zea mays]	2	9.35205	.	.
NP_001105787.1	pyrroline 5-carboxylate reductase [Zea mays]	3	1.28489	GO:0005737|cytoplasm;	GO:0004735|pyrroline-5-carboxylate reductase activity;
NP_001152231.1	uncharacterized protein LOC100285869 precursor [Zea mays]	3	1.36035	GO:0031225|anchored component of membrane;GO:0005886|plasma membrane;	GO:0008289|lipid binding;
NP_001143412.2	uncharacterized LOC100276059 [Zea mays]	2	17.1455	.	.
XP_020397780.1	retrotransposon protein SINE subclass isoform X2 [Zea mays]	6	20.9741	GO:0005773|vacuole;	GO:0004190|aspartic-type endopeptidase activity;
XP_020401166.1	long chain acyl-CoA synthetase 9, chloroplastic [Zea mays]	4	27.2318	GO:0009507|chloroplast;GO:0009941|chloroplast envelope;GO:0016020|membrane;GO:0009536|plastid;	GO:0005524|ATP binding;GO:0004467|long-chain fatty acid-CoA ligase activity;
NP_001105949.2	transcription factor MYB31 [Zea mays]	4	16.7912	GO:0005634|nucleus;	GO:0003677|DNA binding;
NP_001147429.2	arogenate dehydrogenase [Zea mays]	2	11.207	GO:0009507|chloroplast;	GO:0033730|arogenate dehydrogenase (NADP+) activity;GO:0008977|prephenate dehydrogenase activity;GO:0004665|prephenate dehydrogenase (NADP+) activity;
YP_588347.1	NADH dehydrogenase subunit 7 (mitochondrion) [Zea mays subsp. mays]	6	1.30181	GO:0005739|mitochondrion;GO:0070469|respiratory chain;	GO:0051287|NAD binding;GO:0008137|NADH dehydrogenase (ubiquinone) activity;GO:0048038|quinone binding;
NP_001306672.1	cytochrome P450 94C1-like [Zea mays]	2	23.4495	GO:0005789|endoplasmic reticulum membrane;GO:0016021|integral component of membrane;GO:0043231|intracellular membrane-bounded organelle;	GO:0018685|alkane 1-monooxygenase activity;GO:0020037|heme binding;GO:0005506|iron ion binding;
NP_001105705.2	17.5 kDa class II heat shock protein [Zea mays]	7	1.51907	GO:0005737|cytoplasm;	.
XP_008656016.1	dynamin-related protein 5A [Zea mays]	2	11.8484	GO:0005737|cytoplasm;GO:0005874|microtubule;GO:0009524|phragmoplast;	GO:0005525|GTP binding;GO:0003924|GTPase activity;GO:0008017|microtubule binding;
XP_008647775.1	uncharacterized protein LOC100280618 isoform X1 [Zea mays]	8	1.33581	.	GO:0030246|carbohydrate binding;
XP_020404119.1	uncharacterized protein LOC109944063 [Zea mays]	2	23.2146	.	.
NP_001130443.1	uncharacterized protein LOC100191540 [Zea mays]	25	1.26226	GO:0005829|cytosol;GO:0005634|nucleus;	GO:0003729|mRNA binding;GO:0070300|phosphatidic acid binding;
NP_001168289.1	putative U-box domain protein kinase family [Zea mays]	2	15.4961	.	GO:0005524|ATP binding;GO:0004674|protein serine/threonine kinase activity;GO:0004842|ubiquitin-protein transferase activity;
NP_001141311.1	uncharacterized protein LOC100273402 precursor [Zea mays]	2	9.94431	GO:0000328|fungal-type vacuole lumen;	.
XP_020401323.1	CLIP-associated protein isoform X2 [Zea mays]	2	15.6959	GO:0005938|cell cortex;GO:0009524|phragmoplast;GO:0005886|plasma membrane;GO:0009506|plasmodesma;GO:0005876|spindle microtubule;	GO:0051010|microtubule plus-end binding;
NP_001336747.1	uncharacterized LOC100191668 [Zea mays]	2	33.3566	GO:0005794|Golgi apparatus;GO:0000139|Golgi membrane;GO:0016021|integral component of membrane;GO:0009506|plasmodesma;	GO:0004252|serine-type endopeptidase activity;
NP_001140820.1	putative thioredoxin superfamily protein [Zea mays]	2	43.1803	GO:0009507|chloroplast;GO:0005737|cytoplasm;	GO:0016671|oxidoreductase activity, acting on a sulfur group of donors, disulfide as acceptor;GO:0015035|protein disulfide oxidoreductase activity;GO:0047134|protein-disulfide reductase activity;GO:0004791|thioredoxin-disulfide reductase activity;
XP_008661824.1	uncharacterized LOC100280029 isoform X1 [Zea mays]	3	1.33134	GO:1990726|Lsm1-7-Pat1 complex;GO:0005845|mRNA cap binding complex;GO:0000932|cytoplasmic mRNA processing body;	GO:0003723|RNA binding;GO:0000339|RNA cap binding;
XP_008665018.1	uncharacterized protein LOC103643638 [Zea mays]	2	23.0246	GO:0005829|cytosol;GO:0005634|nucleus;	GO:0004722|protein serine/threonine phosphatase activity;GO:0004725|protein tyrosine phosphatase activity;GO:0008138|protein tyrosine/serine/threonine phosphatase activity;
XP_008643775.1	defense-related protein isoform X1 [Zea mays]	2	28.3502	GO:0005829|cytosol;	GO:0008233|peptidase activity;
XP_008676638.1	putative nucleolin-like family protein isoform X2 [Zea mays]	2	29.7554	GO:0005730|nucleolus;	GO:0003723|RNA binding;
XP_020399539.1	uncharacterized protein LOC103639150 isoform X7 [Zea mays]	3	24.2929	GO:0016021|integral component of membrane;GO:0005741|mitochondrial outer membrane;GO:0005634|nucleus;GO:0005778|peroxisomal membrane;	GO:0005524|ATP binding;GO:0016887|ATPase activity;
XP_008665229.1	uncharacterized protein LOC103643842 [Zea mays]	2	16.738	.	.
XP_008677287.1	uncharacterized protein LOC100283256 isoform X1 [Zea mays]	2	26.4288	GO:0005886|plasma membrane;	GO:0016208|AMP binding;
XP_008662693.1	protein SMAX1-like [Zea mays]	2	28.7529	.	.
XP_008677796.1	low molecular weight heat shock protein precursor isoform X1 [Zea mays]	8	1.43174	GO:0005739|mitochondrion;	.
NP_001315560.1	uncharacterized protein LOC100276990 [Zea mays]	2	12.9504	.	.
NP_001278722.1	hydrogen-transporting ATP synthase, rotational mechanism [Zea mays]	4	21.3468	.	.
XP_008647544.1	arginyl-tRNA synthetase isoform X2 [Zea mays]	4	12.4942	GO:0009507|chloroplast;GO:0009570|chloroplast stroma;GO:0005739|mitochondrion;	GO:0004814|arginine-tRNA ligase activity;GO:0005524|ATP binding;
NP_001288475.1	ATP-dependent Clp protease proteolytic subunit 5, chloroplastic-like [Zea mays]	2	25.8525	GO:0009507|chloroplast;GO:0009941|chloroplast envelope;GO:0009570|chloroplast stroma;GO:0009534|chloroplast thylakoid;GO:0009840|chloroplastic endopeptidase Clp complex;GO:0009532|plastid stroma;GO:0009579|thylakoid;	GO:0004252|serine-type endopeptidase activity;
NP_001310522.1	uncharacterized protein LOC103649588 precursor [Zea mays]	5	21.5667	GO:0016021|integral component of membrane;GO:0005886|plasma membrane;	GO:0005509|calcium ion binding;GO:0005432|calcium:sodium antiporter activity;
NP_001150878.2	uncharacterized protein LOC100284511 precursor [Zea mays]	13	1.4543	GO:0005576|extracellular region;GO:0005764|lysosome;	.
NP_001168594.1	uncharacterized protein LOC100382378 [Zea mays]	3	1.2626	GO:0005829|cytosol;GO:0090406|pollen tube;	GO:0047350|glucuronate-1-phosphate uridylyltransferase activity;GO:0010491|UTP:arabinose-1-phosphate uridylyltransferase activity;GO:0017103|UTP:galactose-1-phosphate uridylyltransferase activity;GO:0003983|UTP:glucose-1-phosphate uridylyltransferase activity;GO:0047338|UTP:xylose-1-phosphate uridylyltransferase activity;
NP_001147786.1	uncharacterized protein LOC100281396 [Zea mays]	2	15.5994	.	.
XP_020405769.1	rapid alkalinization factor [Zea mays]	6	1.28889	GO:0005576|extracellular region;	GO:0005179|hormone activity;GO:0048018|receptor agonist activity;
NP_001141270.1	uncharacterized protein LOC100273359 [Zea mays]	2	10.9287	.	.
XP_008654509.1	uncharacterized protein LOC100217046 isoform X1 [Zea mays]	2	3.69774	.	GO:0005525|GTP binding;GO:0003924|GTPase activity;GO:0016151|nickel cation binding;
XP_020403513.1	uncharacterized protein LOC100384172 isoform X1 [Zea mays]	2	13.5377	GO:0005739|mitochondrion;GO:0005782|peroxisomal matrix;	GO:0005524|ATP binding;GO:0004176|ATP-dependent peptidase activity;GO:0004252|serine-type endopeptidase activity;
XP_008658959.1	uncharacterized protein LOC100501220 isoform X4 [Zea mays]	2	13.3202	GO:0005634|nucleus;	GO:0042802|identical protein binding;GO:0051082|unfolded protein binding;
NP_001147418.1	uncharacterized protein LOC100281027 [Zea mays]	3	22.9687	.	GO:0000062|fatty-acyl-CoA binding;GO:0008289|lipid binding;
NP_001309937.1	uncharacterized protein LOC107548100 [Zea mays]	2	31.7385	.	GO:0003743|translation initiation factor activity;
NP_001343980.1	uncharacterized protein LOC100275801 [Zea mays]	2	9.49971	GO:0009507|chloroplast;GO:0031969|chloroplast membrane;GO:0016021|integral component of membrane;GO:0005634|nucleus;	.
XP_008643577.1	protein translocase/ protein transporter isoform X1 [Zea mays]	2	8.15719	GO:0009507|chloroplast;GO:0009707|chloroplast outer membrane;GO:0016020|membrane;GO:0005741|mitochondrial outer membrane;GO:0005747|mitochondrial respiratory chain complex I;GO:0005739|mitochondrion;GO:0009527|plastid outer membrane;GO:0046930|pore complex;	GO:0015288|porin activity;GO:0042803|protein homodimerization activity;
XP_020399993.1	V-type proton ATPase subunit a3 [Zea mays]	2	34.7881	GO:0009507|chloroplast;GO:0009941|chloroplast envelope;GO:0005794|Golgi apparatus;GO:0016021|integral component of membrane;GO:0016020|membrane;GO:0000325|plant-type vacuole;GO:0009705|plant-type vacuole membrane;GO:0005886|plasma membrane;GO:0005774|vacuolar membrane;GO:0016471|vacuolar proton-transporting V-type ATPase complex;GO:0000220|vacuolar proton-transporting V-type ATPase, V0 domain;GO:…	GO:0051117|ATPase binding;GO:0009678|hydrogen-translocating pyrophosphatase activity;GO:0045735|nutrient reservoir activity;GO:0046961|proton-transporting ATPase activity, rotational mechanism;
XP_020398973.1	uncharacterized protein LOC103637325 [Zea mays]	2	13.0466	.	.
NP_001148736.1	uncharacterized protein LOC100282352 [Zea mays]	6	1.31194	GO:0009507|chloroplast;GO:0005829|cytosol;GO:0005634|nucleus;GO:0005886|plasma membrane;	GO:0005524|ATP binding;
NP_001130454.1	class I heat shock protein 3 [Zea mays]	14	1.5167	GO:0005737|cytoplasm;	.
XP_008645347.1	uncharacterized protein LOC103626750 [Zea mays]	2	26.1603	GO:0005829|cytosol;GO:0012505|endomembrane system;GO:0000145|exocyst;GO:0016020|membrane;GO:0005634|nucleus;GO:0045335|phagocytic vesicle;GO:0031982|vesicle;	.
NP_001151364.2	uncharacterized protein LOC100284997 precursor [Zea mays]	3	1.27964	.	.
NP_001130392.1	uncharacterized protein LOC100191488 [Zea mays]	2	24.8305	GO:0005737|cytoplasm;GO:0005829|cytosol;GO:0016020|membrane;GO:0005634|nucleus;	GO:0004252|serine-type endopeptidase activity;GO:0070008|serine-type exopeptidase activity;GO:0008236|serine-type peptidase activity;
NP_001339981.1	uncharacterized protein LOC100281336 [Zea mays]	2	12.8459	.	GO:0045551|cinnamyl-alcohol dehydrogenase activity;GO:0052747|sinapyl alcohol dehydrogenase activity;GO:0008270|zinc ion binding;
NP_001152717.1	uncharacterized protein LOC100286358 [Zea mays]	3	1.31711	.	.
NP_001152226.1	thiol disulfide interchange protein txlA [Zea mays]	7	1.26848	GO:0009507|chloroplast;GO:0009535|chloroplast thylakoid membrane;GO:0031977|thylakoid lumen;	GO:0016671|oxidoreductase activity, acting on a sulfur group of donors, disulfide as acceptor;GO:0015035|protein disulfide oxidoreductase activity;GO:0047134|protein-disulfide reductase activity;GO:0004791|thioredoxin-disulfide reductase activity;
NP_001142300.1	Non-specific lipid-transfer protein precursor [Zea mays]	6	1.30709	.	GO:0008289|lipid binding;
NP_001146551.1	uncharacterized protein LOC100280147 [Zea mays]	3	33.1706	GO:0009507|chloroplast;GO:0009941|chloroplast envelope;GO:0009570|chloroplast stroma;GO:0009533|chloroplast stromal thylakoid;GO:0009535|chloroplast thylakoid membrane;	GO:0004252|serine-type endopeptidase activity;
NP_001105022.1	aquaporin PIP1-3/PIP1-4 [Zea mays]	5	1.46717	GO:0005829|cytosol;GO:0016021|integral component of membrane;GO:0005886|plasma membrane;	GO:0015267|channel activity;
NP_001151334.1	uncharacterized protein LOC100284967 [Zea mays]	19	1.28848	.	GO:0046872|metal ion binding;GO:0061630|ubiquitin protein ligase activity;
XP_008680972.1	xyloglucan endotransglucosylase/hydrolase protein 23 isoform X1 [Zea mays]	3	24.7083	GO:0048046|apoplast;GO:0005618|cell wall;	GO:0004553|hydrolase activity, hydrolyzing O-glycosyl compounds;GO:0016762|xyloglucan:xyloglucosyl transferase activity;
XP_008672417.1	uncharacterized protein LOC100273184 isoform X1 [Zea mays]	5	1.26111	.	.
NP_001151293.1	cysteine protease 1 precursor [Zea mays]	2	11.18	GO:0010282|senescence-associated vacuole;	GO:0008234|cysteine-type peptidase activity;
NP_001148381.1	uncharacterized protein LOC100281994 precursor [Zea mays]	5	40.4478	GO:0046658|anchored component of plasma membrane;GO:0005618|cell wall;GO:0005576|extracellular region;	GO:0042973|glucan endo-1,3-beta-D-glucosidase activity;GO:0004553|hydrolase activity, hydrolyzing O-glycosyl compounds;GO:0030247|polysaccharide binding;
NP_001152088.2	ABA-responsive protein [Zea mays]	2	10.8463	.	.
NP_001150754.1	endochitinase PR4 precursor [Zea mays]	2	20.3149	.	GO:0008061|chitin binding;GO:0004568|chitinase activity;
XP_008661435.1	uncharacterized protein LOC100193813 isoform X2 [Zea mays]	2	32.708	GO:0010494|cytoplasmic stress granule;GO:0005829|cytosol;GO:1990861|Ubp3-Bre5 deubiquitination complex;	GO:0003729|mRNA binding;GO:0003723|RNA binding;
XP_020394518.1	subtilisin-chymotrypsin inhibitor CI-1B isoform X1 [Zea mays]	7	1.89743	GO:0005576|extracellular region;	GO:0004867|serine-type endopeptidase inhibitor activity;
NP_001142903.1	uncharacterized protein LOC100275334 [Zea mays]	3	1.36042	.	.
NP_001142347.1	uncharacterized protein LOC100274518 [Zea mays]	18	1.30521	.	GO:0030246|carbohydrate binding;
NP_001145758.1	Dcp1-like decapping family [Zea mays]	2	16.496	GO:0005737|cytoplasm;GO:0000932|cytoplasmic mRNA processing body;	GO:0008047|enzyme activator activity;GO:0030234|enzyme regulator activity;GO:0016787|hydrolase activity;GO:0003729|mRNA binding;
XP_008654024.1	17.9 kDa class I heat shock protein [Zea mays]	11	1.27849	GO:0005737|cytoplasm;	.
XP_023158199.1	uncharacterized protein LOC100274077 isoform X2 [Zea mays]	2	1.41082	GO:0009507|chloroplast;GO:0009941|chloroplast envelope;GO:0031969|chloroplast membrane;GO:0016021|integral component of membrane;	GO:0005351|sugar:proton symporter activity;GO:0005355|glucose transmembrane transporter activity;
