# Supplementary material for: iTRAQ-based quantitative proteomic analysis provides insight into the drought-stress response in maize seedlings
Source: Sci Rep. 2022 Jun 9;12:9520. doi: 10.1038/s41598-022-13110-7 (PMC9184573; doi:10.1038/s41598-022-13110-7)
Supplement: Supplementary file 4 — Supplementary Table S2. [file 41598_2022_13110_MOESM4_ESM.xlsx]

## Sheet: Sheet1
Table S2. Downregulated proteins after a 3-d drought.
Accession	Description	AllPeptide	Foldchange	up/down	GO:cellular_component	GO:molecular_function
XP_020402293.1	aminopeptidase M1-B [Zea mays]	3	0.018626	down	GO:0005737|cytoplasm;GO:0005783|endoplasmic reticulum;GO:0031090|organelle membrane;	GO:0070006|metalloaminopeptidase activity;GO:0042277|peptide binding;GO:0008270|zinc ion binding;
NP_001147280.1	aminomethyltransferase [Zea mays]	2	0.59982	down	GO:0005759|mitochondrial matrix;	GO:0016740|transferase activity;
NP_001147693.2	uncharacterized protein LOC100281303 [Zea mays]	5	0.702239	down	.	GO:0047913|gallate 1-beta-glucosyltransferase activity;
XP_008665564.1	uncharacterized protein LOC100217033 isoform X2 [Zea mays]	3	0.0575948	down	GO:0005886|plasma membrane;	GO:0046872|metal ion binding;GO:0061630|ubiquitin protein ligase activity;
NP_001147640.1	FYVE zinc finger family protein [Zea mays]	2	0.506462	down	GO:0005768|endosome;GO:0010008|endosome membrane;GO:0033565|ESCRT-0 complex;GO:0032991|macromolecular complex;	GO:0046872|metal ion binding;GO:0032266|phosphatidylinositol-3-phosphate binding;GO:0019904|protein domain specific binding;GO:0046982|protein heterodimerization activity;GO:0043130|ubiquitin binding;
XP_008645166.1	uncharacterized protein LOC103626522 [Zea mays]	3	0.707939	down	GO:0005840|ribosome;	GO:0003723|RNA binding;
XP_008646683.1	proline-rich receptor-like protein kinase PERK14 [Zea mays]	2	0.688174	down	.	.
NP_001336836.1	uncharacterized protein LOC100274936 [Zea mays]	10	0.782525	down	GO:0009507|chloroplast;GO:0031969|chloroplast membrane;GO:0016021|integral component of membrane;	.
XP_023157242.1	seryl-tRNA synthetase isoform X1 [Zea mays]	4	0.759276	down	GO:0005737|cytoplasm;GO:0005829|cytosol;	GO:0005524|ATP binding;GO:0004828|serine-tRNA ligase activity;
NP_001105734.2	glucan endo-1,3-beta-glucosidase, acidic isoform precursor [Zea mays]	2	0.416631	down	GO:0005615|extracellular space;	GO:0042973|glucan endo-1,3-beta-D-glucosidase activity;
NP_001105759.1	protein disulfide isomerase 7 precursor [Zea mays]	3	0.73579	down	GO:0005783|endoplasmic reticulum;GO:0005576|extracellular region;	GO:0003756|protein disulfide isomerase activity;
NP_001105139.1	dxr protein [Zea mays]	3	0.744474	down	GO:0009570|chloroplast stroma;	GO:0030604|1-deoxy-D-xylulose-5-phosphate reductoisomerase activity;GO:0030145|manganese ion binding;GO:0070402|NADPH binding;
NP_001169155.1	pink scutellum 1 [Zea mays]	2	0.706664	down	GO:0009507|chloroplast;	GO:0045436|lycopene beta cyclase activity;GO:0016705|oxidoreductase activity, acting on paired donors, with incorporation or reduction of molecular oxygen;
NP_001140805.2	uncharacterized protein LOC100272880 precursor [Zea mays]	19	0.783863	down	.	.
XP_020396185.1	glucan endo-1,3-beta-glucosidase 3 isoform X5 [Zea mays]	3	0.777546	down	GO:0046658|anchored component of plasma membrane;	GO:0042973|glucan endo-1,3-beta-D-glucosidase activity;GO:0004553|hydrolase activity, hydrolyzing O-glycosyl compounds;GO:0030247|polysaccharide binding;
NP_001145720.1	tetratricopeptide repeat domain-containing protein PYG7, chloroplastic [Zea mays]	4	0.76233	down	GO:0009535|chloroplast thylakoid membrane;GO:0016021|integral component of membrane;	.
XP_008667338.1	cysteine synthase isoform X1 [Zea mays]	3	0.667827	down	GO:0005739|mitochondrion;	GO:0004124|cysteine synthase activity;GO:0050017|L-3-cyanoalanine synthase activity;
NP_001130403.1	uncharacterized protein LOC100191499 [Zea mays]	2	0.621648	down	GO:0009507|chloroplast;	GO:0004519|endonuclease activity;GO:0003723|RNA binding;GO:0008270|zinc ion binding;
NP_001151706.2	uncharacterized protein LOC100285342 [Zea mays]	22	0.764718	down	GO:0009507|chloroplast;	GO:0016491|oxidoreductase activity;
NP_001147829.1	uncharacterized protein LOC100281439 precursor [Zea mays]	17	0.777119	down	.	GO:0004185|serine-type carboxypeptidase activity;
NP_001143894.2	uncharacterized protein LOC100276695 precursor [Zea mays]	9	0.793649	down	.	.
XP_008656994.1	2-C-methyl-D-erythritol 4-phosphate cytidylyltransferase, chloroplastic [Zea mays]	4	0.615832	down	GO:0009570|chloroplast stroma;	GO:0050518|2-C-methyl-D-erythritol 4-phosphate cytidylyltransferase activity;
XP_020408450.1	uncharacterized protein LOC103654673 isoform X1 [Zea mays]	4	0.57106	down	GO:0005794|Golgi apparatus;	.
NP_001146233.1	uncharacterized protein LOC100279805 [Zea mays]	4	0.750068	down	GO:0016021|integral component of membrane;GO:0005778|peroxisomal membrane;	GO:0050660|flavin adenine dinucleotide binding;GO:0016656|monodehydroascorbate reductase (NADH) activity;
XP_020395392.1	uncharacterized protein, chloroplastic-like isoform X2 [Zea mays]	2	0.510421	down	GO:0048046|apoplast;GO:0009507|chloroplast;GO:0009570|chloroplast stroma;GO:0009579|thylakoid;	GO:0005507|copper ion binding;
NP_001149067.1	scramblase family protein [Zea mays]	4	0.487007	down	GO:0098753|anchored component of the cytoplasmic side of the plasma membrane;GO:0016020|membrane;GO:0005739|mitochondrion;	GO:0017128|phospholipid scramblase activity;
NP_001169452.1	uncharacterized protein LOC100383323 precursor [Zea mays]	36	0.795261	down	GO:0005576|extracellular region;	GO:0020037|heme binding;GO:0046872|metal ion binding;GO:0004601|peroxidase activity;
XP_023158002.1	hypersensitive induced reaction 1 isoform X1 [Zea mays]	11	0.742695	down	GO:0005886|plasma membrane;	.
XP_020399214.1	uncharacterized protein LOC100279880 isoform X2 [Zea mays]	2	0.492472	down	GO:0005737|cytoplasm;	GO:0004177|aminopeptidase activity;
NP_001143775.1	uncharacterized protein LOC100276539 [Zea mays]	3	0.603554	down	.	.
XP_020394490.1	uncharacterized protein LOC100279199 isoform X1 [Zea mays]	2	0.374702	down	GO:0043231|intracellular membrane-bounded organelle;	GO:0004519|endonuclease activity;GO:0003723|RNA binding;
XP_008680122.2	barwin [Zea mays]	4	0.678329	down	.	GO:0030246|carbohydrate binding;
XP_020399128.1	uncharacterized protein LOC100272743 isoform X3 [Zea mays]	2	0.533869	down	GO:0005654|nucleoplasm;	GO:0003729|mRNA binding;
XP_008677658.1	hypothetical protein [Zea mays]	2	0.55914	down	GO:0016021|integral component of membrane;GO:0016020|membrane;GO:0005886|plasma membrane;	GO:0005524|ATP binding;GO:0046872|metal ion binding;GO:0008553|hydrogen-exporting ATPase activity, phosphorylative mechanism;
XP_008658021.1	uncharacterized protein LOC100191686 isoform X1 [Zea mays]	5	0.785246	down	GO:0005829|cytosol;GO:0005886|plasma membrane;	GO:0046872|metal ion binding;GO:0050308|sugar-phosphatase activity;
XP_020396602.1	helicase SEN1 isoform X2 [Zea mays]	2	0.686031	down	GO:0005737|cytoplasm;GO:0035649|Nrd1 complex;GO:0005634|nucleus;GO:0005657|replication fork;	GO:0005524|ATP binding;GO:0043141|ATP-dependent 5'-3' DNA helicase activity;GO:0033682|ATP-dependent 5'-3' DNA/RNA helicase activity;GO:0032575|ATP-dependent 5'-3' RNA helicase activity;GO:0008094|DNA-dependent ATPase activity;GO:0019904|protein domain specific binding;GO:0008186|RNA-dependent ATPase activity;
NP_001105866.1	uncharacterized protein LOC732776 [Zea mays]	3	0.577959	down	GO:0005829|cytosol;	GO:0010349|L-galactose dehydrogenase activity;
XP_008659793.2	probable E3 ubiquitin ligase SUD1 [Zea mays]	2	0.547404	down	GO:0030176|integral component of endoplasmic reticulum membrane;	GO:0004842|ubiquitin-protein transferase activity;GO:0008270|zinc ion binding;
XP_023157581.1	uncharacterized protein LOC100192707 isoform X3 [Zea mays]	2	0.396634	down	GO:0005737|cytoplasm;GO:0000151|ubiquitin ligase complex;	GO:0061630|ubiquitin protein ligase activity;GO:0004842|ubiquitin-protein transferase activity;GO:0008270|zinc ion binding;
XP_020402198.1	pentatricopeptide repeat-containing protein At2g03880, mitochondrial [Zea mays]	4	0.57106	down	GO:0005739|mitochondrion;	GO:0004519|endonuclease activity;GO:0003723|RNA binding;GO:0008270|zinc ion binding;
NP_001149822.1	beta alanine synthase 1 [Zea mays]	5	0.74477	down	GO:0005829|cytosol;	GO:0003837|beta-ureidopropionase activity;
NP_001152093.2	NADP-dependent oxidoreductase P2 [Zea mays]	4	0.385615	down	.	GO:0016491|oxidoreductase activity;
XP_008679459.2	probable BOI-related E3 ubiquitin-protein ligase 3 [Zea mays]	4	0.51784	down	GO:0005634|nucleus;	GO:0046872|metal ion binding;GO:0016740|transferase activity;
NP_001140569.1	uncharacterized LOC100272635 [Zea mays]	2	0.695797	down	.	.
XP_008652034.1	flavonoid 3'-monooxygenase [Zea mays]	2	0.631961	down	GO:0005789|endoplasmic reticulum membrane;GO:0016021|integral component of membrane;GO:0016020|membrane;	GO:0016711|flavonoid 3'-monooxygenase activity;GO:0020037|heme binding;GO:0005506|iron ion binding;
NP_001151125.1	embryonic abundant protein-like [Zea mays]	6	0.727503	down	GO:0005737|cytoplasm;GO:0045335|phagocytic vesicle;	GO:0008757|S-adenosylmethionine-dependent methyltransferase activity;
XP_008681191.2	uncharacterized LOC100193709 isoform X1 [Zea mays]	4	0.722816	down	GO:0005777|peroxisome;	GO:0008465|glycerate dehydrogenase activity;GO:0051287|NAD binding;
NP_001169464.1	arginine biosynthesis bifunctional protein ArgJ, chloroplastic [Zea mays]	7	0.726703	down	GO:0009507|chloroplast;	GO:0004042|acetyl-CoA:L-glutamate N-acetyltransferase activity;GO:0004358|glutamate N-acetyltransferase activity;
XP_008673006.1	fes1A isoform X1 [Zea mays]	4	0.546529	down	GO:0005737|cytoplasm;	.
NP_001149126.1	aldehyde dehydrogenase family 7 member A1 [Zea mays]	8	0.764238	down	.	GO:0004029|aldehyde dehydrogenase (NAD) activity;
XP_008670550.1	probable ATP-dependent DNA helicase CHR12 isoform X2 [Zea mays]	3	0.791534	down	GO:0005634|nucleus;	GO:0005524|ATP binding;GO:0004386|helicase activity;GO:0042393|histone binding;
XP_023156131.1	uncharacterized protein LOC103629704 [Zea mays]	6	0.792291	down	.	.
XP_020405113.1	myosin-17 isoform X7 [Zea mays]	4	0.791708	down	GO:0016459|myosin complex;GO:0009506|plasmodesma;GO:0035619|root hair tip;GO:0030133|transport vesicle;	GO:0003779|actin binding;GO:0005524|ATP binding;GO:0005516|calmodulin binding;GO:0008017|microtubule binding;GO:0003777|microtubule motor activity;GO:0003774|motor activity;
XP_020406003.1	E3 ubiquitin-protein ligase PUB23 [Zea mays]	9	0.781796	down	GO:0005829|cytosol;	GO:0004842|ubiquitin-protein transferase activity;
XP_020408593.1	uncharacterized protein LOC100191436 isoform X1 [Zea mays]	2	0.533452	down	GO:0009507|chloroplast;	GO:0004325|ferrochelatase activity;
NP_001333894.1	probable carboxylesterase 15 [Zea mays]	3	0.792955	down	.	GO:0052689|carboxylic ester hydrolase activity;GO:0016787|hydrolase activity;
YP_588319.1	ribosomal protein L16-like (mitochondrion) [Zea mays subsp. mays]	2	0.457671	down	GO:0005739|mitochondrion;GO:0005840|ribosome;	GO:0019843|rRNA binding;GO:0003735|structural constituent of ribosome;
NP_001169519.1	uncharacterized protein LOC100383393 [Zea mays]	3	0.706842	down	GO:0009507|chloroplast;GO:0009941|chloroplast envelope;GO:0031969|chloroplast membrane;GO:0016021|integral component of membrane;GO:0009536|plastid;	.
NP_001132187.1	uncharacterized protein LOC100193614 [Zea mays]	5	0.780327	down	GO:0005739|mitochondrion;	GO:0004353|glutamate dehydrogenase [NAD(P)+] activity;
XP_008680930.1	starch synthase IIb-2 precursor isoform X1 [Zea mays]	2	0.437625	down	GO:0009501|amyloplast;GO:0009507|chloroplast;	GO:0033201|alpha-1,4-glucan synthase activity;GO:0004373|glycogen (starch) synthase activity;GO:0009011|starch synthase activity;
NP_001169688.1	uncharacterized protein LOC100383569 [Zea mays]	2	0.485825	down	.	GO:0005524|ATP binding;GO:0003922|GMP synthase (glutamine-hydrolyzing) activity;GO:0003921|GMP synthase activity;GO:0016462|pyrophosphatase activity;
NP_001132098.1	uncharacterized protein LOC100193514 [Zea mays]	4	0.75325	down	GO:0005737|cytoplasm;GO:0005634|nucleus;GO:0005886|plasma membrane;	GO:0005524|ATP binding;GO:0005509|calcium ion binding;GO:0009931|calcium-dependent protein serine/threonine kinase activity;GO:0005516|calmodulin binding;GO:0004683|calmodulin-dependent protein kinase activity;
XP_020408905.1	uncharacterized protein LOC100285734 isoform X1 [Zea mays]	2	0.577016	down	GO:0005634|nucleus;	GO:0005524|ATP binding;
NP_001149216.1	proliferation-associated protein 2G4 [Zea mays]	2	0.42628	down	GO:0005634|nucleus;	GO:0003723|RNA binding;
NP_001141057.1	putative oxidoreductase, aldo/keto reductase family protein [Zea mays]	14	0.749406	down	.	GO:0016491|oxidoreductase activity;
NP_001148573.2	electron transporter/ thiol-disulfide exchange intermediate [Zea mays]	6	0.78573	down	GO:0009941|chloroplast envelope;GO:0009570|chloroplast stroma;GO:0005737|cytoplasm;	GO:0016671|oxidoreductase activity, acting on a sulfur group of donors, disulfide as acceptor;GO:0015035|protein disulfide oxidoreductase activity;GO:0047134|protein-disulfide reductase activity;GO:0004791|thioredoxin-disulfide reductase activity;
XP_008673626.2	uncharacterized protein LOC103649669 isoform X1 [Zea mays]	3	0.766588	down	.	.
XP_008647421.1	uncharacterized protein LOC100193948 isoform X2 [Zea mays]	3	0.624322	down	GO:0005829|cytosol;GO:0016021|integral component of membrane;GO:0005739|mitochondrion;GO:1990429|peroxisomal importomer complex;GO:0005778|peroxisomal membrane;GO:0005777|peroxisome;GO:0005886|plasma membrane;	GO:0008565|protein transporter activity;GO:0005102|receptor binding;
NP_001142279.1	putative serine peptidase S28 family protein precursor [Zea mays]	5	0.702404	down	GO:0045178|basal part of cell;GO:0005764|lysosome;	GO:0004180|carboxypeptidase activity;GO:0008239|dipeptidyl-peptidase activity;GO:0008236|serine-type peptidase activity;
NP_001149739.1	protein HOTHEAD precursor [Zea mays]	4	0.774511	down	GO:0005576|extracellular region;	GO:0050660|flavin adenine dinucleotide binding;GO:0046593|mandelonitrile lyase activity;GO:0016614|oxidoreductase activity, acting on CH-OH group of donors;
NP_001152067.2	uncharacterized protein LOC100285704 isoform 2 [Zea mays]	3	0.78159	down	.	.
XP_008662141.1	uncharacterized protein LOC100382191 isoform X1 [Zea mays]	9	0.755467	down	GO:0031969|chloroplast membrane;GO:0009570|chloroplast stroma;	GO:0005524|ATP binding;GO:0016851|magnesium chelatase activity;
XP_008653053.2	uncharacterized protein LOC103633152 isoform X1 [Zea mays]	2	0.688413	down	GO:0005768|endosome;GO:0005794|Golgi apparatus;GO:0016021|integral component of membrane;GO:0005802|trans-Golgi network;	GO:0016757|transferase activity, transferring glycosyl groups;
XP_008674886.1	putative pentatricopeptide repeat-containing protein At3g11460, mitochondrial [Zea mays]	2	0.711044	down	GO:0043231|intracellular membrane-bounded organelle;GO:0005739|mitochondrion;	GO:0004519|endonuclease activity;GO:0003723|RNA binding;GO:0008270|zinc ion binding;
XP_023155964.1	pentatricopeptide repeat-containing protein At3g62890 [Zea mays]	2	0.659683	down	GO:0009507|chloroplast;	GO:0004519|endonuclease activity;GO:0003723|RNA binding;GO:0008270|zinc ion binding;
NP_001149835.1	uncharacterized protein LOC100283462 [Zea mays]	4	0.774511	down	.	GO:0008115|sarcosine oxidase activity;
NP_001149249.1	serine carboxypeptidase 1 precursor [Zea mays]	2	0.345114	down	GO:0005576|extracellular region;	GO:0047202|sinapoylglucose-choline O-sinapoyltransferase activity;GO:0016752|sinapoyltransferase activity;
NP_001130480.1	calcineurin B-like protein [Zea mays]	2	0.590544	down	GO:0032578|aleurone grain membrane;GO:0005773|vacuole;	GO:0005509|calcium ion binding;
NP_001147953.1	ubiquitin-protein ligase [Zea mays]	3	0.75335	down	GO:0005737|cytoplasm;GO:0005634|nucleus;	GO:0004842|ubiquitin-protein transferase activity;
NP_001150822.1	uncharacterized protein LOC100284455 precursor [Zea mays]	19	0.794504	down	GO:0048046|apoplast;GO:0005618|cell wall;	GO:0030145|manganese ion binding;GO:0045735|nutrient reservoir activity;
NP_001149762.1	cytokinin-O-glucosyltransferase 1 [Zea mays]	2	0.517376	down	.	GO:0042802|identical protein binding;GO:0050275|scopoletin glucosyltransferase activity;
NP_001130183.1	clathrin assembly protein [Zea mays]	3	0.777084	down	.	.
XP_020400543.1	uncharacterized protein LOC100274067 isoform X4 [Zea mays]	6	0.737057	down	GO:0009570|chloroplast stroma;	GO:0005524|ATP binding;GO:0019200|carbohydrate kinase activity;GO:0046872|metal ion binding;GO:2001070|starch binding;
XP_008655214.1	uncharacterized protein LOC100382312 isoform X2 [Zea mays]	2	0.576564	down	GO:0009507|chloroplast;GO:0009570|chloroplast stroma;GO:0005829|cytosol;GO:0009295|nucleoid;GO:0009508|plastid chromosome;	GO:0003676|nucleic acid binding;
XP_023156569.1	omega-hydroxypalmitate O-feruloyl transferase-like [Zea mays]	3	0.75335	down	.	GO:0050734|hydroxycinnamoyltransferase activity;
XP_008666206.2	WEB family protein At3g02930, chloroplastic [Zea mays]	2	0.537715	down	GO:0009507|chloroplast;GO:0005875|microtubule associated complex;GO:0000795|synaptonemal complex;	.
XP_020407343.1	outer cell layer5a isoform X1 [Zea mays]	2	0.407137	down	GO:0005634|nucleus;	GO:0008289|lipid binding;GO:0043565|sequence-specific DNA binding;
XP_008677211.1	protein binding protein isoform X1 [Zea mays]	2	0.583728	down	GO:0005737|cytoplasm;GO:0005769|early endosome;GO:0043231|intracellular membrane-bounded organelle;GO:0005770|late endosome;GO:0005886|plasma membrane;	.
XP_020403049.1	uncharacterized protein LOC100194398 isoform X3 [Zea mays]	4	0.525418	down	GO:0009507|chloroplast;GO:0009570|chloroplast stroma;GO:0005739|mitochondrion;	GO:0002161|aminoacyl-tRNA editing activity;GO:0005524|ATP binding;GO:0004832|valine-tRNA ligase activity;
XP_020394618.1	uncharacterized protein LOC100285951 isoform X1 [Zea mays]	2	0.41167	down	.	GO:0004742|dihydrolipoyllysine-residue acetyltransferase activity;
XP_008654854.1	uncharacterized protein LOC100280182 isoform X4 [Zea mays]	2	0.0212766	down	.	.
XP_008678552.1	pentatricopeptide repeat-containing protein At5g12100, mitochondrial [Zea mays]	2	0.578469	down	GO:0043231|intracellular membrane-bounded organelle;GO:0005739|mitochondrion;	GO:0004519|endonuclease activity;GO:0003723|RNA binding;GO:0008270|zinc ion binding;
NP_001131681.1	uncharacterized protein LOC100193041 [Zea mays]	3	0.770047	down	GO:0009507|chloroplast;GO:0009941|chloroplast envelope;GO:0009536|plastid;	.
NP_001105207.1	atypical receptor-like kinase MARK precursor [Zea mays]	2	0.30689	down	GO:0016021|integral component of membrane;GO:0005886|plasma membrane;GO:0009506|plasmodesma;GO:0005774|vacuolar membrane;	GO:0005524|ATP binding;GO:0004672|protein kinase activity;
NP_001147009.1	thaumatin-like protein precursor [Zea mays]	4	0.77449	down	GO:0005618|cell wall;GO:0005576|extracellular region;	.
NP_001150352.1	peptide methionine sulfoxide reductase [Zea mays]	7	0.754669	down	GO:0005829|cytosol;	GO:0008113|peptide-methionine (S)-S-oxide reductase activity;
XP_008649959.2	mitogen-activated protein kinase kinase kinase 17 [Zea mays]	6	0.68443	down	GO:0005737|cytoplasm;GO:0005634|nucleus;	GO:0005524|ATP binding;GO:0004709|MAP kinase kinase kinase activity;GO:0004674|protein serine/threonine kinase activity;
XP_008658103.1	uncharacterized protein LOC100193375 isoform X1 [Zea mays]	3	0.753021	down	.	.
XP_020406860.1	DNA repair endonuclease UVH1 isoform X1 [Zea mays]	2	0.500322	down	GO:0000110|nucleotide-excision repair factor 1 complex;	GO:0003684|damaged DNA binding;GO:0003697|single-stranded DNA binding;GO:0000014|single-stranded DNA endodeoxyribonuclease activity;
NP_001183864.1	uncharacterized protein LOC100502457 [Zea mays]	5	0.777084	down	GO:0005618|cell wall;GO:0009507|chloroplast;GO:0016021|integral component of membrane;GO:0016020|membrane;GO:0005743|mitochondrial inner membrane;GO:0005739|mitochondrion;GO:0005774|vacuolar membrane;	GO:0015114|phosphate ion transmembrane transporter activity;
NP_001150298.1	uncharacterized protein LOC100283928 [Zea mays]	3	0.664577	down	GO:0005737|cytoplasm;GO:0035145|exon-exon junction complex;GO:0016604|nuclear body;GO:0005730|nucleolus;	GO:0003729|mRNA binding;
NP_001147371.1	major pollen allergen Car b 1 [Zea mays]	2	0.657804	down	.	GO:0050474|(S)-norcoclaurine synthase activity;
NP_001144268.1	uncharacterized protein LOC100277145 [Zea mays]	2	0.530038	down	.	.
NP_001147980.2	uncharacterized protein LOC100281589 [Zea mays]	2	0.538561	down	GO:0016021|integral component of membrane;	GO:0022857|transmembrane transporter activity;
NP_001131332.1	uncharacterized protein LOC100192648 precursor [Zea mays]	2	0.56575	down	GO:0072546|ER membrane protein complex;GO:0016021|integral component of membrane;	.
NP_001182877.1	uncharacterized protein LOC100501149 [Zea mays]	3	0.746554	down	GO:0016021|integral component of membrane;GO:0005886|plasma membrane;	GO:0019829|cation-transporting ATPase activity;GO:0005507|copper ion binding;GO:0000166|nucleotide binding;
NP_001105811.1	uncharacterized protein LOC606487 [Zea mays]	4	0.795528	down	GO:0005737|cytoplasm;	GO:0015035|protein disulfide oxidoreductase activity;
NP_001168326.1	uncharacterized LOC100382094 [Zea mays]	2	0.436511	down	GO:0016021|integral component of membrane;GO:0005886|plasma membrane;	.
XP_008645398.1	subtilisin-like protease SBT5.3 [Zea mays]	2	0.443427	down	GO:0005618|cell wall;GO:0005576|extracellular region;	GO:0004252|serine-type endopeptidase activity;
XP_020404325.1	LOW QUALITY PROTEIN: lipid binding protein [Zea mays]	2	0.490261	down	.	.
XP_008644889.1	heat shock 70 kDa protein 16 isoform X2 [Zea mays]	6	0.711706	down	.	GO:0005524|ATP binding;
NP_001147904.1	serine carboxypeptidase 1 precursor [Zea mays]	17	0.791649	down	.	GO:0004185|serine-type carboxypeptidase activity;
XP_008678014.1	barwin [Zea mays]	3	0.663899	down	.	GO:0030246|carbohydrate binding;
NP_001309205.1	uncharacterized protein LOC107522034 [Zea mays]	2	0.627817	down	GO:0005829|cytosol;GO:0005783|endoplasmic reticulum;GO:0005789|endoplasmic reticulum membrane;GO:0016021|integral component of membrane;GO:0005634|nucleus;GO:0005886|plasma membrane;	.
XP_008680961.1	uncharacterized protein LOC100191397 isoform X1 [Zea mays]	5	0.772141	down	GO:0043231|intracellular membrane-bounded organelle;	GO:0004519|endonuclease activity;GO:0003723|RNA binding;
XP_008649461.1	serine carboxypeptidase 2 isoform X2 [Zea mays]	4	0.789817	down	.	GO:0004185|serine-type carboxypeptidase activity;
NP_001143358.1	uncharacterized protein LOC100275982 [Zea mays]	2	0.409734	down	GO:0005737|cytoplasm;	GO:0008289|lipid binding;GO:0010175|sphingosine transmembrane transporter activity;
NP_043089.1	NADH dehydrogenase subunit 4L (chloroplast) [Zea mays]	2	0.657052	down	GO:0009535|chloroplast thylakoid membrane;GO:0016021|integral component of membrane;	GO:0016651|oxidoreductase activity, acting on NAD(P)H;GO:0048038|quinone binding;
XP_020398967.1	casein kinase II subunit alpha-4, chloroplastic [Zea mays]	2	0.548587	down	GO:0009507|chloroplast;GO:0005829|cytosol;	GO:0005524|ATP binding;GO:0016301|kinase activity;GO:0004674|protein serine/threonine kinase activity;
NP_001151415.1	pepsin A precursor [Zea mays]	2	0.638524	down	GO:0031225|anchored component of membrane;GO:0046658|anchored component of plasma membrane;GO:0005886|plasma membrane;	GO:0004190|aspartic-type endopeptidase activity;
XP_008661609.1	uncharacterized protein LOC100191322 isoform X1 [Zea mays]	3	0.707594	down	GO:0005759|mitochondrial matrix;GO:0005739|mitochondrion;	GO:0005507|copper ion binding;GO:0009055|electron carrier activity;GO:0050660|flavin adenine dinucleotide binding;GO:0016491|oxidoreductase activity;
NP_001146489.1	uncharacterized protein LOC100280077 precursor [Zea mays]	14	0.781393	down	GO:0005576|extracellular region;	GO:0020037|heme binding;GO:0046872|metal ion binding;GO:0004601|peroxidase activity;
NP_001150146.2	gibberellin receptor GID1L2 [Zea mays]	9	0.781796	down	GO:0009507|chloroplast;	GO:0016787|hydrolase activity;GO:0016829|lyase activity;
NP_001147739.1	photosystem II core complex proteins psbY [Zea mays]	3	0.705675	down	GO:0009535|chloroplast thylakoid membrane;GO:0016021|integral component of membrane;GO:0009523|photosystem II;	GO:0030145|manganese ion binding;
XP_020394426.1	uncharacterized protein LOC100272962 isoform X1 [Zea mays]	2	0.0196608	down	.	GO:0046872|metal ion binding;GO:0004722|protein serine/threonine phosphatase activity;
NP_001146193.2	uncharacterized protein LOC100279763 [Zea mays]	4	0.774511	down	GO:0005618|cell wall;GO:0005856|cytoskeleton;GO:0005829|cytosol;GO:0000145|exocyst;GO:0070062|extracellular exosome;GO:0009524|phragmoplast;GO:0005886|plasma membrane;GO:0009506|plasmodesma;	.
XP_008653867.2	dynamin-related protein 4C [Zea mays]	4	0.774612	down	GO:0005737|cytoplasm;GO:0005874|microtubule;	GO:0005525|GTP binding;GO:0003924|GTPase activity;GO:0008017|microtubule binding;
NP_001151940.1	peroxidase 52 precursor [Zea mays]	5	0.737638	down	GO:0005576|extracellular region;	GO:0020037|heme binding;GO:0046872|metal ion binding;GO:0004601|peroxidase activity;
NP_001170292.1	uncharacterized protein LOC100384255 [Zea mays]	3	0.742904	down	GO:0012505|endomembrane system;GO:0016021|integral component of membrane;GO:0005886|plasma membrane;GO:0031201|SNARE complex;	GO:0005484|SNAP receptor activity;GO:0000149|SNARE binding;
XP_008649644.1	isopentenyl-diphosphate Delta-isomerase I [Zea mays]	4	0.647451	down	.	GO:0016787|hydrolase activity;GO:0004452|isopentenyl-diphosphate delta-isomerase activity;
XP_008649700.1	embryogenesis-associated protein EMB8 isoform X2 [Zea mays]	3	0.746554	down	.	GO:0052689|carboxylic ester hydrolase activity;
NP_001131979.1	uncharacterized protein LOC100193378 [Zea mays]	4	0.79713	down	GO:0016021|integral component of membrane;GO:0005744|mitochondrial inner membrane presequence translocase complex;GO:0005739|mitochondrion;	.
XP_008658136.1	40S ribosomal protein S20 isoform X1 [Zea mays]	6	0.785855	down	GO:0022627|cytosolic small ribosomal subunit;	GO:0003723|RNA binding;GO:0003735|structural constituent of ribosome;
XP_020397942.1	golgin candidate 5 isoform X4 [Zea mays]	3	0.773921	down	GO:0005794|Golgi apparatus;	.
NP_001151827.2	versicolorin reductase [Zea mays]	5	0.761844	down	GO:0009507|chloroplast;	GO:0016491|oxidoreductase activity;
NP_001344609.1	uncharacterized LOC100501346 [Zea mays]	3	0.0264566	down	.	.
XP_020408994.1	uncharacterized protein LOC100286004 isoform X1 [Zea mays]	2	0.424153	down	GO:0005886|plasma membrane;GO:0009506|plasmodesma;	GO:0005524|ATP binding;GO:0004675|transmembrane receptor protein serine/threonine kinase activity;
NP_001152163.1	CDA1 [Zea mays]	10	0.75341	down	GO:0005829|cytosol;	GO:0004126|cytidine deaminase activity;GO:0047844|deoxycytidine deaminase activity;GO:0042803|protein homodimerization activity;GO:0008270|zinc ion binding;
XP_008655980.1	methylesterase 7 [Zea mays]	4	0.770925	down	.	GO:0016788|hydrolase activity, acting on ester bonds;GO:0080030|methyl indole-3-acetate esterase activity;GO:0080031|methyl salicylate esterase activity;
NP_001241795.1	mitochondrial import receptor subunit TOM22 [Zea mays]	3	0.746763	down	GO:0031307|integral component of mitochondrial outer membrane;GO:0005742|mitochondrial outer membrane translocase complex;GO:0005739|mitochondrion;GO:0009536|plastid;GO:0005774|vacuolar membrane;	GO:0015450|P-P-bond-hydrolysis-driven protein transmembrane transporter activity;
NP_001105764.2	adenosine 5'-phosphosulfate reductase-like 1 [Zea mays]	9	0.789095	down	GO:0009507|chloroplast;GO:0005737|cytoplasm;	GO:0051539|4 iron, 4 sulfur cluster binding;GO:0033741|adenylyl-sulfate reductase (glutathione) activity;GO:0046872|metal ion binding;GO:0004604|phosphoadenylyl-sulfate reductase (thioredoxin) activity;
XP_008673604.1	probable WRKY transcription factor 72 [Zea mays]	4	0.748145	down	GO:0005634|nucleus;	GO:0003700|transcription factor activity, sequence-specific DNA binding;GO:0043565|sequence-specific DNA binding;
NP_001143054.1	uncharacterized protein LOC100275523 [Zea mays]	2	0.689343	down	GO:0009507|chloroplast;	GO:0016859|cis-trans isomerase activity;GO:0005506|iron ion binding;
XP_020396744.1	basic proline-rich protein-like [Zea mays]	2	0.668426	down	.	.
XP_020397365.1	uncharacterized protein LOC109941233 [Zea mays]	2	0.500127	down	.	.
NP_001130275.1	uncharacterized protein LOC542712 [Zea mays]	3	0.75441	down	.	GO:0031418|L-ascorbic acid binding;GO:0046872|metal ion binding;GO:0045486|naringenin 3-dioxygenase activity;
XP_008668806.1	MICOS complex subunit MIC60 [Zea mays]	4	0.792533	down	.	.
NP_001143831.1	uncharacterized protein LOC100276610 [Zea mays]	5	0.715658	down	GO:0009507|chloroplast;GO:0009570|chloroplast stroma;GO:0016020|membrane;	.
