# Supplementary material for: iTRAQ-based quantitative proteomic analysis provides insight into the drought-stress response in maize seedlings
Source: Sci Rep. 2022 Jun 9;12:9520. doi: 10.1038/s41598-022-13110-7 (PMC9184573; doi:10.1038/s41598-022-13110-7)
Supplement: Supplementary file 5 — Supplementary Table S3. [file 41598_2022_13110_MOESM5_ESM.xlsx]

## Sheet: Sheet1
Table S3.Overlapping proteins in plants subjected to a 3-d or 6-d drought.
Accession	Description		GO:biological_process
XP_020395392.1	uncharacterized protein, chloroplastic-like isoform X2 [Zea mays]	down	GO:0042742|defense response to bacterium;
XP_008678552.1	pentatricopeptide repeat-containing protein At5g12100, mitochondrial [Zea mays]	down	GO:0009451|RNA modification;
NP_001130403.1	uncharacterized protein LOC100191499 [Zea mays]	down	GO:0031425|chloroplast RNA processing;GO:0006397|mRNA processing;GO:0009451|RNA modification;
NP_001183864.1	uncharacterized protein LOC100502457 [Zea mays]	down	GO:0006839|mitochondrial transport;GO:0009651|response to salt stress;
XP_008680961.1	uncharacterized protein LOC100191397 isoform X1 [Zea mays]	down	GO:0009451|RNA modification;
NP_001151827.2	versicolorin reductase [Zea mays]	down	.
XP_008677658.1	hypothetical protein [Zea mays]	down	.
NP_001150146.2	gibberellin receptor GID1L2 [Zea mays]	down	GO:0006952|defense response;GO:0008152|metabolic process;
NP_001147693.2	uncharacterized protein LOC100281303 [Zea mays]	down	GO:0008152|metabolic process;
NP_001151706.2	uncharacterized protein LOC100285342 [Zea mays]	down	.
XP_020394426.1	uncharacterized protein LOC100272962 isoform X1 [Zea mays]	down	.
NP_001169519.1	uncharacterized protein LOC100383393 [Zea mays]	down	GO:0009793|embryo development ending in seed dormancy;GO:0048366|leaf development;GO:0009648|photoperiodism;GO:0000302|response to reactive oxygen species;
XP_008670550.1	probable ATP-dependent DNA helicase CHR12 isoform X2 [Zea mays]	down	GO:0006325|chromatin organization;GO:0010078|maintenance of root meristem identity;GO:0010231|maintenance of seed dormancy;GO:0010492|maintenance of shoot apical meristem identity;GO:0040008|regulation of growth;GO:0009408|response to heat;GO:0009651|response to salt stress;GO:0009414|response to water deprivation;
XP_008649461.1	serine carboxypeptidase 2 isoform X2 [Zea mays]	down	.
NP_001241795.1	mitochondrial import receptor subunit TOM22 [Zea mays]	down	GO:0030150|protein import into mitochondrial matrix;GO:0045040|protein import into mitochondrial outer membrane;GO:0006626|protein targeting to mitochondrion;
XP_020406003.1	E3 ubiquitin-protein ligase PUB23 [Zea mays]	down	GO:0006952|defense response;GO:0051865|protein autoubiquitination;GO:0016567|protein ubiquitination;GO:0010200|response to chitin;GO:0009414|response to water deprivation;
XP_008652034.1	flavonoid 3'-monooxygenase [Zea mays]	down	GO:0009813|flavonoid biosynthetic process;GO:0009733|response to auxin;GO:0044550|secondary metabolite biosynthetic process;
XP_008646683.1	proline-rich receptor-like protein kinase PERK14 [Zea mays]	down	.
XP_008677211.1	protein binding protein isoform X1 [Zea mays]	down	.
XP_020400543.1	uncharacterized protein LOC100274067 isoform X4 [Zea mays]	down	GO:0046777|protein autophosphorylation;GO:0005982|starch metabolic process;
XP_023155903.1	low-temperature-induced 65 kDa protein-like [Zea mays]	up	.
NP_001148381.1	uncharacterized protein LOC100281994 precursor [Zea mays]	up	GO:0005975|carbohydrate metabolic process;GO:0071555|cell wall organization;
XP_023158078.1	myc-associated zinc finger protein-like [Zea mays]	up	.
XP_008670301.1	type I inositol polyphosphate 5-phosphatase 13 [Zea mays]	up	GO:0046856|phosphatidylinositol dephosphorylation;GO:0009846|pollen germination;
XP_008654024.1	17.9 kDa class I heat shock protein [Zea mays]	up	GO:0046685|response to arsenic-containing substance;GO:0046686|response to cadmium ion;GO:0046688|response to copper ion;GO:0045471|response to ethanol;GO:0009408|response to heat;GO:0042542|response to hydrogen peroxide;
NP_001105705.2	17.5 kDa class II heat shock protein [Zea mays]	up	.
NP_001147478.1	dehydrin COR410 [Zea mays]	up	GO:0009631|cold acclimation;GO:0009737|response to abscisic acid;GO:0009414|response to water deprivation;
NP_001295757.1	ferritin-2, chloroplastic [Zea mays]	up	GO:0006879|cellular iron ion homeostasis;GO:0006826|iron ion transport;
XP_008650918.1	uncharacterized protein LOC100193714 isoform X1 [Zea mays]	up	.
XP_008646193.1	O-fucosyltransferase 34 [Zea mays]	up	GO:0006004|fucose metabolic process;GO:0006486|protein glycosylation;
NP_001308375.1	uncharacterized protein LOC107403162 precursor [Zea mays]	up	GO:0006869|lipid transport;
XP_008644968.1	protein IRREGULAR XYLEM 15 [Zea mays]	up	GO:0009834|plant-type secondary cell wall biogenesis;GO:0045492|xylan biosynthetic process;
XP_008651945.1	probable LRR receptor-like serine/threonine-protein kinase RPK1 [Zea mays]	up	GO:0048653|anther development;GO:0048508|embryonic meristem development;GO:0009808|lignin metabolic process;GO:0009942|longitudinal axis specification;GO:0010073|meristem maintenance;GO:0009846|pollen germination;GO:0010152|pollen maturation;GO:0051260|protein homooligomerization;GO:0009945|radial axis specification;GO:0009409|response to cold;GO:0009414|response to water deprivation;
NP_001183849.1	uncharacterized protein LOC100502442 [Zea mays]	up	.
XP_023156530.1	uncharacterized protein LOC100279044 isoform X1 [Zea mays]	up	.
XP_020405805.1	protein translocase subunit SECA1, chloroplastic isoform X1 [Zea mays]	up	GO:0017038|protein import;GO:0006605|protein targeting;
NP_001338714.1	uncharacterized protein LOC100279366 [Zea mays]	up	.
NP_001151293.1	cysteine protease 1 precursor [Zea mays]	up	GO:0007568|aging;GO:0010150|leaf senescence;GO:0010623|developmental programmed cell death;GO:0009737|response to abscisic acid;GO:0009723|response to ethylene;GO:0009739|response to gibberellin;
XP_008649287.1	gallate 1-beta-glucosyltransferase [Zea mays]	up	GO:0008152|metabolic process;GO:0009636|response to toxic substance;
XP_008678591.1	glutamate decarboxylase isoform X2 [Zea mays]	up	GO:0006536|glutamate metabolic process;GO:0046686|response to cadmium ion;
XP_008660193.1	17.0 kDa class II heat shock protein-like [Zea mays]	up	.
NP_001141575.1	putative ACR family protein [Zea mays]	up	GO:0046034|ATP metabolic process;GO:0031154|culmination involved in sorocarp development;GO:0006536|glutamate metabolic process;GO:0005977|glycogen metabolic process;GO:0032981|mitochondrial respiratory chain complex I assembly;GO:0010507|negative regulation of autophagy;GO:0006909|phagocytosis;GO:0042331|phototaxis;GO:0006907|pinocytosis;GO:0090141|positive regulation of mitochondrial fission;GO…
XP_008669778.1	flavonoid O-methyltransferase-like protein Os11g0303600 [Zea mays]	up	GO:0019438|aromatic compound biosynthetic process;
XP_008661824.1	uncharacterized LOC100280029 isoform X1 [Zea mays]	up	GO:0009631|cold acclimation;GO:0000290|deadenylation-dependent decapping of nuclear-transcribed mRNA;GO:0042538|hyperosmotic salinity response;GO:0006397|mRNA processing;GO:0009414|response to water deprivation;GO:0016070|RNA metabolic process;
NP_001130454.1	class I heat shock protein 3 [Zea mays]	up	GO:0046685|response to arsenic-containing substance;GO:0046686|response to cadmium ion;GO:0046688|response to copper ion;GO:0045471|response to ethanol;GO:0009408|response to heat;GO:0042542|response to hydrogen peroxide;
NP_001147786.1	uncharacterized protein LOC100281396 [Zea mays]	up	.
NP_001130747.1	uncharacterized protein LOC100191851 [Zea mays]	up	.
XP_020394518.1	subtilisin-chymotrypsin inhibitor CI-1B isoform X1 [Zea mays]	up	GO:0009611|response to wounding;
NP_001147418.1	uncharacterized protein LOC100281027 [Zea mays]	up	.
NP_001130443.1	uncharacterized protein LOC100191540 [Zea mays]	up	.
NP_001142884.2	uncharacterized protein LOC100275297 [Zea mays]	up	.
NP_001148159.2	beta-amylase [Zea mays]	up	GO:0000272|polysaccharide catabolic process;
XP_008665758.1	putative pentatricopeptide repeat-containing protein At1g03510 [Zea mays]	up	GO:0009451|RNA modification;
NP_001150878.2	uncharacterized protein LOC100284511 precursor [Zea mays]	up	.
NP_001168642.1	16.9 kDa class I heat shock protein 3 [Zea mays]	up	GO:0009408|response to heat;
NP_001144255.2	uncharacterized protein LOC100277126 [Zea mays]	up	.
XP_008667523.1	uncharacterized LOC100273476 isoform X1 [Zea mays]	up	GO:0005975|carbohydrate metabolic process;GO:0006952|defense response;
XP_008667513.1	uncharacterized protein LOC100273302 isoform X1 [Zea mays]	up	GO:0006536|glutamate metabolic process;GO:0006807|nitrogen compound metabolic process;
NP_001142102.1	uncharacterized protein LOC100274266 [Zea mays]	up	GO:0009408|response to heat;GO:0009644|response to high light intensity;GO:0042542|response to hydrogen peroxide;
XP_020407118.1	uncharacterized protein LOC100192001 isoform X1 [Zea mays]	up	.
NP_001105583.1	heat shock protein26 [Zea mays]	up	GO:0009408|response to heat;
