# Supplementary material for: iTRAQ-based quantitative proteomic analysis provides insight into the drought-stress response in maize seedlings
Source: Sci Rep. 2022 Jun 9;12:9520. doi: 10.1038/s41598-022-13110-7 (PMC9184573; doi:10.1038/s41598-022-13110-7)
Supplement: Supplementary file 6 — Supplementary Table S4. [file 41598_2022_13110_MOESM6_ESM.xlsx]

## Sheet: Sheet1
Table S4. Primers used for RT-qPCR.
Accession	Gene	Forward primer	Reverse primer
NP_001105734.2	glucan endo-1,3-beta-glucosidase, acidic isoform precursor	TTGCTTCTCGGAGCATTCG	GTAGCACACGCCGATGGAT
NP_001315973.1	uncharacterized protein LOC100277768	GAGTCCCCATCAGCTTCCTCT	GTAGGTCGTGAGACAACTGCTGA
XP_008644674.1	receptor kinase-like protein Xa21	CGGTTGCTAAGCTCTCGACAA	CGGAGATCGCAAGGTTTTCT
XP_008651945.1	LRR receptor-like serine/threonine-protein kinase RPK1	GGTGCTTCTGTTAGTTGCACTCA	GGTTTCAGACGCCATTTCCTT
