# Supplementary material for: iTRAQ-based quantitative proteomic analysis provides insight into the drought-stress response in maize seedlings
Source: Sci Rep. 2022 Jun 9;12:9520. doi: 10.1038/s41598-022-13110-7 (PMC9184573; doi:10.1038/s41598-022-13110-7)
Supplement: Supplementary file 7 — Supplementary Table S5. [file 41598_2022_13110_MOESM7_ESM.xlsx]

## Sheet: Sheet1
Table S5. Recovery proteins after re-watering.
Ac	De	UniquePeptide	AllPeptide	DSC1	WWC1	Foldchange	log2(Foldchange)	p-value	up/down	Significant	NR:Seq-id	NR:Score	NR:Evalue	NR:Description	Uniprot:UniProtKB-AC	Uniprot:Score	Uniprot:Evalue	Uniprot:Description	COG:gene	COG:Score	COG:Eval	COG:num	Pfam:pfam_ID	Pfam:pfam_Name	Pfam:pfam_Description	GO:biological_process	GO:cellular_component	GO:molecular_function	KEGG:KO	KEGG:Description
XP_020395392.1	uncharacterized protein, chloroplastic-like isoform X2 [Zea mays]	0	2	0.996067	1.30573	0.763026	-0.388306	-	None	no	gi|670363817|ref|XP_008656797.1|	1024	7e-138	PREDICTED: uncharacterized protein At2g37660, chloroplastic isoform X1 [Zea mays]	O80934	55.5	6e-08	Uncharacterized protein At2g37660, chloroplastic	all5026	47.8	8e-06	COG0702	pfam13460	NAD_binding_10	NADH(P)-binding.	GO:0042742|defense response to bacterium;	GO:0048046|apoplast;GO:0009507|chloroplast;GO:0009570|chloroplast stroma;GO:0009579|thylakoid;	GO:0005507|copper ion binding;	.	.
XP_008678552.1	pentatricopeptide repeat-containing protein At5g12100, mitochondrial [Zea mays]	0	2	1.00465	1.21552	0.826657	-0.272895	-	None	no	gi|670396609|ref|XP_008678552.1|	3736	0	PREDICTED: pentatricopeptide repeat-containing protein At5g12100, mitochondrial-like [Zea mays]	Q9FMQ1	404	1e-127	Pentatricopeptide repeat-containing protein At5g12100, mitochondrial	.	.	.	.	pfam13041	PPR_2	PPR repeat family. This repeat has no known function. It is about 35 amino acids long and is found in up to 18 copies in some proteins. The family appears to be greatly expanded in plants and fungi. The repeat has been called PPR.	GO:0009451|RNA modification;	GO:0043231|intracellular membrane-bounded organelle;GO:0005739|mitochondrion;	GO:0004519|endonuclease activity;GO:0003723|RNA binding;GO:0008270|zinc ion binding;	.	.
NP_001183864.1	uncharacterized protein LOC100502457 [Zea mays]	0	5	1.09101	0.895771	1.21771	0.28536	0.347208	None	no	gi|308080670|ref|NP_001183864.1|	2027	0	uncharacterized protein LOC100502457 [Zea mays]	Q9FMU6	484	9e-169	Mitochondrial phosphate carrier protein 3, mitochondrial	.	.	.	.	pfam00153	Mito_carr	Mitochondrial carrier protein.	GO:0006839|mitochondrial transport;GO:0009651|response to salt stress;	GO:0005618|cell wall;GO:0009507|chloroplast;GO:0016021|integral component of membrane;GO:0016020|membrane;GO:0005743|mitochondrial inner membrane;GO:0005739|mitochondrion;GO:0005774|vacuolar membrane;	GO:0015114|phosphate ion transmembrane transporter activity;	K15102	SLC25A3, PHC, PIC; solute carrier family 25 (mitochondrial phosphate transporter), member 3
NP_001151827.2	versicolorin reductase [Zea mays]	2	5	0.767351	0.804951	0.953347	-0.0674148	0.601508	None	no	gi|226533391|ref|NP_001151827.1|	1248	5e-172	versicolorin reductase [Zea mays]	Q9SQR4	261	4e-85	NADPH-dependent aldehyde reductase-like protein, chloroplastic	mll1981	200	7e-62	COG1028	pfam00106	adh_short	short chain dehydrogenase. This family contains a wide variety of dehydrogenases.	.	GO:0009507|chloroplast;	GO:0016491|oxidoreductase activity;	K00059	fabG; 3-oxoacyl-[acyl-carrier protein] reductase [EC:1.1.1.100]
XP_008677658.1	hypothetical protein [Zea mays]	0	2	1.10947	1.41056	0.786694	-0.344292	-	None	no	gi|670394455|ref|XP_008677658.1|	5053	0	PREDICTED: uncharacterized protein LOC100383904 isoform X1 [Zea mays]	Q9M2A0	1590	0	ATPase 8, plasma membrane-type	MA1678	615	0	COG0474	pfam00122	E1-E2_ATPase	E1-E2 ATPase.	.	GO:0016021|integral component of membrane;GO:0016020|membrane;GO:0005886|plasma membrane;	GO:0005524|ATP binding;GO:0046872|metal ion binding;GO:0008553|hydrogen-exporting ATPase activity, phosphorylative mechanism;	K01535	E3.6.3.6; H+-transporting ATPase [EC:3.6.3.6]
NP_001147693.2	uncharacterized protein LOC100281303 [Zea mays]	3	5	0.756097	0.883787	0.855683	-0.223166	0.754023	None	no	gi|413926319|gb|AFW66251.1|	2567	0	limonoid UDP-glucosyltransferase [Zea mays]	V5LLZ9	426	3e-142	Gallate 1-beta-glucosyltransferase	.	.	.	.	pfam00201	UDPGT	UDP-glucoronosyl and UDP-glucosyl transferase.	GO:0008152|metabolic process;	.	GO:0047913|gallate 1-beta-glucosyltransferase activity;	.	.
NP_001151706.2	uncharacterized protein LOC100285342 [Zea mays]	8	22	0.711051	0.938046	0.758271	-0.397314	0.943861	None	no	gi|226495715|ref|NP_001151706.1|	1334	0	uncharacterized protein LOC100285342 [Zea mays]	Q9SQR4	268	2e-87	NADPH-dependent aldehyde reductase-like protein, chloroplastic	mll1981	209	3e-65	COG1028	pfam00106	adh_short	short chain dehydrogenase. This family contains a wide variety of dehydrogenases.	.	GO:0009507|chloroplast;	GO:0016491|oxidoreductase activity;	K00059	fabG; 3-oxoacyl-[acyl-carrier protein] reductase [EC:1.1.1.100]
NP_001169519.1	uncharacterized protein LOC100383393 [Zea mays]	1	3	1.25694	1.14493	1.09774	0.135856	0.12663	None	no	gi|293332115|ref|NP_001169519.1|	1755	0	uncharacterized protein LOC100383393 [Zea mays]	Q9C9Z2	330	6e-110	Protein RETICULATA-RELATED 3, chloroplastic	.	.	.	.	pfam11891	DUF3411	Domain of unknown function (DUF3411). This presumed domain is functionally uncharacterized. This domain is found in eukaryotes. This domain is typically between 168 to 186 amino acids in length. This domain has a conserved RYQ sequence motif.	GO:0009793|embryo development ending in seed dormancy;GO:0048366|leaf development;GO:0009648|photoperiodism;GO:0000302|response to reactive oxygen species;	GO:0009507|chloroplast;GO:0009941|chloroplast envelope;GO:0031969|chloroplast membrane;GO:0016021|integral component of membrane;GO:0009536|plastid;	.	.	.
XP_008670550.1	probable ATP-dependent DNA helicase CHR12 isoform X2 [Zea mays]	0	3	0.863441	0.840687	1.02703	0.0398874	0.12663	None	no	gi|670379404|ref|XP_008670550.1|	5981	0	PREDICTED: probable ATP-dependent DNA helicase CHR12 isoform X2 [Zea mays]	F4J9M5	1251	0	Probable ATP-dependent DNA helicase CHR12	.	.	.	.	pfam00176	SNF2_N	SNF2 family N-terminal domain. This domain is found in proteins involved in a variety of processes including transcription regulation (e.g., SNF2, STH1, brahma, MOT1), DNA repair (e.g., ERCC6, RAD16, RAD5), DNA recombination (e.g., RAD54), and chromatin unwinding (e.g., ISWI) as well as a variety of other proteins with little functional information (e.g., lodestar, ETL1).	GO:0006325|chromatin organization;GO:0010078|maintenance of root meristem identity;GO:0010231|maintenance of seed dormancy;GO:0010492|maintenance of shoot apical meristem identity;GO:0040008|regulation of growth;GO:0009408|response to heat;GO:0009651|response to salt stress;GO:0009414|response to water deprivation;	GO:0005634|nucleus;	GO:0005524|ATP binding;GO:0004386|helicase activity;GO:0042393|histone binding;	K11647	SMARCA2_4; SWI/SNF-related matrix-associated actin-dependent regulator of chromatin subfamily A member 2/4 [EC:3.6.4.-]
NP_001241795.1	mitochondrial import receptor subunit TOM22 [Zea mays]	2	3	0.911876	1.18453	0.770016	-0.375168	0.827259	None	no	gi|363543163|ref|NP_001241795.1|	477	5e-60	mitochondrial import receptor subunit TOM22 [Zea mays]	Q9FNC9	106	2e-29	Mitochondrial import receptor subunit TOM9-2	.	.	.	.	pfam04281	Tom22	Mitochondrial import receptor subunit Tom22. The mitochondrial protein translocase family, which is responsible for movement of nuclear encoded pre-proteins into mitochondria, is very complex with at least 19 components. These proteins include several chaperone proteins, four proteins of the outer membrane translocase (Tom) import receptor, five proteins of the Tom channel complex, five proteins …	GO:0030150|protein import into mitochondrial matrix;GO:0045040|protein import into mitochondrial outer membrane;GO:0006626|protein targeting to mitochondrion;	GO:0031307|integral component of mitochondrial outer membrane;GO:0005742|mitochondrial outer membrane translocase complex;GO:0005739|mitochondrion;GO:0009536|plastid;GO:0005774|vacuolar membrane;	GO:0015450|P-P-bond-hydrolysis-driven protein transmembrane transporter activity;	K17769	TOM22; mitochondrial import receptor subunit TOM22
XP_020406003.1	E3 ubiquitin-protein ligase PUB23 [Zea mays]	0	9	0.659045	0.874515	0.753893	-0.405655	0.894626	None	no	gi|670388663|ref|XP_008674784.1|	2057	0	PREDICTED: E3 ubiquitin-protein ligase PUB23-like [Zea mays]	Q84TG3	307	1e-98	E3 ubiquitin-protein ligase PUB23	SPAC20H4.10	58.5	2e-08	COG5113	pfam04564	U-box	U-box domain. This domain is related to the Ring finger pfam00097 but lacks the zinc binding residues.	GO:0006952|defense response;GO:0051865|protein autoubiquitination;GO:0016567|protein ubiquitination;GO:0010200|response to chitin;GO:0009414|response to water deprivation;	GO:0005829|cytosol;	GO:0004842|ubiquitin-protein transferase activity;	.	.
XP_008652034.1	flavonoid 3'-monooxygenase [Zea mays]	0	2	0.985942	1.08951	0.905026	-0.142376	-	None	no	gi|670422216|ref|XP_008652034.1|	2735	0	PREDICTED: flavonoid 3'-monooxygenase-like [Zea mays]	Q9SD85	385	3e-126	Flavonoid 3'-monooxygenase	BH0579	99.8	1e-21	COG2124	pfam00067	p450	Cytochrome P450. Cytochrome P450s are haem-thiolate proteins involved in the oxidative degradation of various compounds. They are particularly well known for their role in the degradation of environmental toxins and mutagens. They can be divided into 4 classes, according to the method by which electrons from NAD(P)H are delivered to the catalytic site. Sequence conservation is relatively low with…	GO:0009813|flavonoid biosynthetic process;GO:0009733|response to auxin;GO:0044550|secondary metabolite biosynthetic process;	GO:0005789|endoplasmic reticulum membrane;GO:0016021|integral component of membrane;GO:0016020|membrane;	GO:0016711|flavonoid 3'-monooxygenase activity;GO:0020037|heme binding;GO:0005506|iron ion binding;	K05280	E1.14.13.21; flavonoid 3'-monooxygenase [EC:1.14.13.21]
XP_008677211.1	protein binding protein isoform X1 [Zea mays]	0	2	14.089	9.4076	1.49757	0.583584	-	None	no	gi|670393622|ref|XP_008677211.1|	3328	0	PREDICTED: protein binding protein isoform X1 [Zea mays]	Q86YJ7	131	7e-31	Ankyrin repeat domain-containing protein 13B	.	.	.	.	pfam11904	GPCR_chapero_1	GPCR-chaperone. This domain, and the associated ANK family repeat pfam00023 domain, together act as a chaperone for biogenesis and folding of the DP receptor for prostaglandin D2.	.	GO:0005737|cytoplasm;GO:0005769|early endosome;GO:0043231|intracellular membrane-bounded organelle;GO:0005770|late endosome;GO:0005886|plasma membrane;	.	.	.
XP_020400543.1	uncharacterized protein LOC100274067 isoform X4 [Zea mays]	0	6	0.886372	1.03468	0.856801	-0.221286	0.200185	None	no	gi|475481259|gb|EMT02873.1|	3533	0	Phosphoglucan, water dikinase, chloroplastic [Aegilops tauschii]	Q2QTC2	1002	0	Phosphoglucan, water dikinase, chloroplastic	CAC0534	105	3e-22	COG0574	pfam01326	PPDK_N	Pyruvate phosphate dikinase, PEP/pyruvate binding domain. This enzyme catalyses the reversible conversion of ATP to AMP, pyrophosphate and phosphoenolpyruvate (PEP).	GO:0046777|protein autophosphorylation;GO:0005982|starch metabolic process;	GO:0009570|chloroplast stroma;	GO:0005524|ATP binding;GO:0019200|carbohydrate kinase activity;GO:0046872|metal ion binding;GO:2001070|starch binding;	K15535	PWD; phosphoglucan, water dikinase [EC:2.7.9.5]
XP_023155903.1	low-temperature-induced 65 kDa protein-like [Zea mays]	0	9	1.43949	1.14331	1.25883	0.333224	0.757278	None	no	gi|670406318|ref|XP_008644725.1|	2760	0	PREDICTED: low-temperature-induced 65 kDa protein-like [Zea mays]	.	.	.	.	.	.	.	.	pfam06026	Rib_5-P_isom_A	Ribose 5-phosphate isomerase A (phosphoriboisomerase A). This family consists of several ribose 5-phosphate isomerase A or phosphoriboisomerase A (EC:5.3.1.6) from bacteria, eukaryotes and archaea.	.	.	.	.	.
NP_001148381.1	uncharacterized protein LOC100281994 precursor [Zea mays]	1	5	40.4363	35.0078	1.15506	0.209217	0.347208	None	no	gi|226496165|ref|NP_001148381.1|	2406	0	glucan endo-1,3-beta-glucosidase 7 precursor [Zea mays]	Q9M069	539	0	Glucan endo-1,3-beta-glucosidase 7	.	.	.	.	pfam00332	Glyco_hydro_17	Glycosyl hydrolases family 17.	GO:0005975|carbohydrate metabolic process;GO:0071555|cell wall organization;	GO:0046658|anchored component of plasma membrane;GO:0005618|cell wall;GO:0005576|extracellular region;	GO:0042973|glucan endo-1,3-beta-D-glucosidase activity;GO:0004553|hydrolase activity, hydrolyzing O-glycosyl compounds;GO:0030247|polysaccharide binding;	.	.
XP_023158078.1	myc-associated zinc finger protein-like [Zea mays]	0	2	8.95249	11.1362	0.803929	-0.313067	-	None	no	gi|670401502|ref|XP_008680607.1|	802	4e-107	PREDICTED: coiled-coil domain-containing protein 8 homolog [Zea mays]	.	.	.	.	.	.	.	.	.	.	.	.	.	.	.	.
NP_001295757.1	ferritin-2, chloroplastic [Zea mays]	1	14	1.16789	0.9864	1.1838	0.244645	0.250683	None	no	gi|821595401|ref|NP_001295757.1|	1336	0	ferritin-2, chloroplastic [Zea mays]	P29390	513	0	Ferritin-2, chloroplastic	ECU06g1380	86.7	7e-20	COG1528	pfam00210	Ferritin	Ferritin-like domain. This family contains ferritins and other ferritin-like proteins such as members of the DPS family and bacterioferritins.	GO:0006879|cellular iron ion homeostasis;GO:0006826|iron ion transport;	GO:0009507|chloroplast;	GO:0008199|ferric iron binding;GO:0004322|ferroxidase activity;	.	.
XP_008650918.1	uncharacterized protein LOC100193714 isoform X1 [Zea mays]	3	9	1.13352	1.07594	1.05346	0.0765095	0.691102	None	no	gi|670420199|ref|XP_008650918.1|	1023	1e-139	PREDICTED: hypothetical protein isoform X1 [Zea mays]	.	.	.	.	.	.	.	.	pfam00582	Usp	Universal stress protein family. The universal stress protein UspA is a small cytoplasmic bacterial protein whose expression is enhanced when the cell is exposed to stress agents. UspA enhances the rate of cell survival during prolonged exposure to such conditions, and may provide a general "stress endurance" activity. The crystal structure of Haemophilus influenzae UspA reveals an alpha/beta fol…	.	.	.	.	.
XP_008646193.1	O-fucosyltransferase 34 [Zea mays]	0	2	8.97952	11.0971	0.809193	-0.303662	-	None	no	gi|670410040|ref|XP_008646193.1|	2676	0	PREDICTED: uncharacterized protein At1g04910-like [Zea mays]	Q4V398	731	0	O-fucosyltransferase 34	.	.	.	.	pfam10250	O-FucT	GDP-fucose protein O-fucosyltransferase. This is a family of conserved proteins representing the enzyme responsible for adding O-fucose to EGF (epidermal growth factor-like) repeats. Six highly conserved cysteines are present in O-FucT-1 as well as a DXD-like motif (ERD), conserved in mammals, Drosophila, and C. elegans. Both features are characteristic of several glycosyltransferase families. Th…	GO:0006004|fucose metabolic process;GO:0006486|protein glycosylation;	GO:0005737|cytoplasm;GO:0016021|integral component of membrane;	GO:0016757|transferase activity, transferring glycosyl groups;	.	.
XP_008644968.1	protein IRREGULAR XYLEM 15 [Zea mays]	0	2	8.97456	11.0694	0.810773	-0.300852	-	None	no	gi|670406916|ref|XP_008644968.1|	1660	0	PREDICTED: protein IRREGULAR XYLEM 15 [Zea mays]	Q9SNE5	263	4e-84	Protein IRREGULAR XYLEM 15	.	.	.	.	pfam04669	Polysacc_synt_4	Polysaccharide biosynthesis. This family of proteins plays a role in xylan biosynthesis in plant cell walls. Its precise role in xylan biosynthesis is unknown. Its function in other organisms is unknown.	GO:0009834|plant-type secondary cell wall biogenesis;GO:0045492|xylan biosynthetic process;	GO:0005794|Golgi apparatus;GO:0000139|Golgi membrane;GO:0016021|integral component of membrane;	.	.	.
XP_008651945.1	probable LRR receptor-like serine/threonine-protein kinase RPK1 [Zea mays]	0	2	20.6092	22.7193	0.907127	-0.139034	-	None	no	gi|670422027|ref|XP_008651945.1|	3771	0	PREDICTED: probable LRR receptor-like serine/threonine-protein kinase RPK1 [Zea mays]	Q9S7I6	560	0	LRR receptor-like serine/threonine-protein kinase RPK2	SPy1625_1	100	3e-22	COG0515	pfam00069	Pkinase	Protein kinase domain.	GO:0048653|anther development;GO:0048508|embryonic meristem development;GO:0009808|lignin metabolic process;GO:0009942|longitudinal axis specification;GO:0010073|meristem maintenance;GO:0009846|pollen germination;GO:0010152|pollen maturation;GO:0051260|protein homooligomerization;GO:0009945|radial axis specification;GO:0009409|response to cold;GO:0009414|response to water deprivation;	GO:0016021|integral component of membrane;GO:0005886|plasma membrane;	GO:0005524|ATP binding;GO:0004674|protein serine/threonine kinase activity;	.	.
NP_001183849.1	uncharacterized protein LOC100502442 [Zea mays]	0	13	1.26025	1.01172	1.24541	0.31778	0.190978	None	no	gi|308080094|ref|NP_001183849.1|	953	2e-129	uncharacterized protein LOC100502442 [Zea mays]	Q40642	273	4e-92	Calmodulin-like protein 1	SPAC3A12.14	206	7e-67	COG5126	pfam13499	EF-hand_7	EF-hand domain pair.	.	GO:0016020|membrane;	GO:0005509|calcium ion binding;	.	.
XP_023156530.1	uncharacterized protein LOC100279044 isoform X1 [Zea mays]	0	13	1.27093	1.12118	1.13344	0.181984	0.369486	None	no	gi|226499030|ref|NP_001145576.1|	744	1e-98	uncharacterized protein LOC100279044 [Zea mays]	O26373	98.6	7e-25	UPF0098 protein MTH_273	MTH273	98.6	2e-25	COG1881	pfam01161	PBP	Phosphatidylethanolamine-binding protein.	.	.	.	K06910	K06910; uncharacterized protein
XP_020405805.1	protein translocase subunit SECA1, chloroplastic isoform X1 [Zea mays]	1	4	13.6995	13.6569	1.00312	0.00593105	0.77283	None	no	gi|670386608|ref|XP_008674000.1|	5191	0	PREDICTED: protein translocase subunit SECA1, chloroplastic, partial [Zea mays]	Q9SYI0	1611	0	Protein translocase subunit SECA1, chloroplastic	alr4851	1157	0	COG0653	pfam07517	SecA_DEAD	SecA DEAD-like domain. SecA protein binds to the plasma membrane where it interacts with proOmpA to support translocation of proOmpA through the membrane. SecA protein achieves this translocation, in association with SecY protein, in an ATP dependent manner. This domain represents the N-terminal ATP-dependent helicase domain, which is related to the pfam00270.	GO:0017038|protein import;GO:0006605|protein targeting;	GO:0009570|chloroplast stroma;GO:0009535|chloroplast thylakoid membrane;	GO:0005524|ATP binding;GO:0015462|protein-transmembrane transporting ATPase activity;	K03070	secA; preprotein translocase subunit SecA
NP_001338714.1	uncharacterized protein LOC100279366 [Zea mays]	2	3	1.14308	0.954931	1.19683	0.260418	0.0495346	None	no	gi|195618412|gb|ACG31036.1|	453	1e-56	hypothetical protein [Zea mays]	.	.	.	.	.	.	.	.	pfam14705	Costars	Costars. This domain is found both alone and at the C-terminus of actin-binding Rho-activating protein (ABRA). It binds to actin, and in muscle regulates the actin cytoskeleton and cell motility. It has a winged helix-like fold consisting of three alpha-helices and four antiparallel beta strands. Unlike typical winged helix proteins it does not bind to DNA, but contains a hydrophobic groove which…	.	.	.	.	.
NP_001151293.1	cysteine protease 1 precursor [Zea mays]	1	2	13.4747	12.38	1.08842	0.123555	-	None	no	gi|226504984|ref|NP_001151293.1|	1774	0	cysteine protease 1 precursor [Zea mays]	A2XQE8	399	9e-137	Senescence-specific cysteine protease SAG39	AF1946_2	81.6	4e-17	COG4870	pfam00112	Peptidase_C1	Papain family cysteine protease.	GO:0007568|aging;GO:0010150|leaf senescence;GO:0010623|developmental programmed cell death;GO:0009737|response to abscisic acid;GO:0009723|response to ethylene;GO:0009739|response to gibberellin;	GO:0010282|senescence-associated vacuole;	GO:0008234|cysteine-type peptidase activity;	.	.
XP_008669778.1	flavonoid O-methyltransferase-like protein Os11g0303600 [Zea mays]	0	13	1.20275	0.946602	1.27032	0.346322	0.590258	None	no	gi|670377447|ref|XP_008669778.1|	1939	0	PREDICTED: probable O-methyltransferase 2 [Zea mays]	Q53QK0	402	3e-137	Flavonoid O-methyltransferase-like protein Os11g0303600	.	.	.	.	pfam00891	Methyltransf_2	O-methyltransferase. This family includes a range of O-methyltransferases. These enzymes utilize S-adenosyl methionine.	GO:0019438|aromatic compound biosynthetic process;	.	GO:0008171|O-methyltransferase activity;GO:0046983|protein dimerization activity;GO:0008757|S-adenosylmethionine-dependent methyltransferase activity;	.	.
NP_001147786.1	uncharacterized protein LOC100281396 [Zea mays]	1	2	11.7747	14.3564	0.820188	-0.284215	-	None	no	gi|226504848|ref|NP_001147786.1|	2905	0	uncharacterized protein LOC100281396 [Zea mays]	.	.	.	.	.	.	.	.	pfam07223	DUF1421	Protein of unknown function (DUF1421). This family represents a conserved region approximately 350 residues long within a number of plant proteins of unknown function.	.	.	.	.	.
NP_001147418.1	uncharacterized protein LOC100281027 [Zea mays]	2	3	15.9314	20.8595	0.763759	-0.386923	0.275234	None	no	gi|226498630|ref|NP_001147418.1|	466	2e-58	uncharacterized protein LOC100281027 [Zea mays]	O04066	150	1e-46	Acyl-CoA-binding protein	YGR037c	80.5	6e-20	COG4281	pfam00887	ACBP	Acyl CoA binding protein.	.	.	GO:0000062|fatty-acyl-CoA binding;GO:0008289|lipid binding;	.	.
NP_001130443.1	uncharacterized protein LOC100191540 [Zea mays]	14	25	1.28366	0.992594	1.29294	0.371774	0.0320317	None	no	gi|212275866|ref|NP_001130443.1|	1795	0	uncharacterized protein LOC100191540 [Zea mays]	Q9FKA5	110	1e-25	Uncharacterized protein At5g39570	.	.	.	.	.	.	.	.	GO:0005829|cytosol;GO:0005634|nucleus;	GO:0003729|mRNA binding;GO:0070300|phosphatidic acid binding;	.	.
NP_001142884.2	uncharacterized protein LOC100275297 [Zea mays]	2	7	1.34068	1.34199	0.999026	3.74307e-05	0.406234	None	no	gi|223974173|gb|ACN31274.1|	749	9e-100	unknown [Zea mays]	O22969	186	2e-59	Uncharacterized protein At2g34160	.	.	.	.	pfam01918	Alba	Alba. Alba is a novel chromosomal protein that coats archaeal DNA without compacting it.	.	GO:0005829|cytosol;	GO:0003676|nucleic acid binding;	.	.
NP_001148159.2	beta-amylase [Zea mays]	1	2	10.0296	11.3289	0.885316	-0.174106	-	None	no	gi|414864749|tpg|DAA43306.1|	3047	0	TPA: beta-amylase [Zea mays]	Q10RZ1	949	0	Beta-amylase 2, chloroplastic	.	.	.	.	pfam01373	Glyco_hydro_14	Glycosyl hydrolase family 14. This family are beta amylases.	GO:0000272|polysaccharide catabolic process;	GO:0009507|chloroplast;	GO:0016161|beta-amylase activity;	K01177	E3.2.1.2; beta-amylase [EC:3.2.1.2]
NP_001144255.2	uncharacterized protein LOC100277126 [Zea mays]	0	2	8.99456	11.1264	0.808415	-0.305049	-	None	no	gi|921273997|ref|NP_001144255.2|	1356	0	uncharacterized protein LOC100277126 [Zea mays]	Q9SQR4	290	2e-96	NADPH-dependent aldehyde reductase-like protein, chloroplastic	mll1981	199	1e-61	COG1028	pfam13561	adh_short_C2	Enoyl-(Acyl carrier protein) reductase.	.	GO:0009507|chloroplast;	GO:0016491|oxidoreductase activity;	K00059	fabG; 3-oxoacyl-[acyl-carrier protein] reductase [EC:1.1.1.100]
XP_008667523.1	uncharacterized LOC100273476 isoform X1 [Zea mays]	0	3	23.6647	19.1686	1.23454	0.305144	0.827259	None	no	gi|670372445|ref|XP_008667523.1|	2427	0	PREDICTED: uncharacterized protein LOC100273476 isoform X1 [Zea mays]	P52409	649	0	Glucan endo-1,3-beta-glucosidase	.	.	.	.	pfam00332	Glyco_hydro_17	Glycosyl hydrolases family 17.	GO:0005975|carbohydrate metabolic process;GO:0006952|defense response;	.	GO:0042973|glucan endo-1,3-beta-D-glucosidase activity;	.	.
NP_001142102.1	uncharacterized protein LOC100274266 [Zea mays]	2	3	1.14866	1.00019	1.14829	0.200748	0.827259	None	no	gi|226509702|ref|NP_001142102.1|	3073	0	uncharacterized protein LOC100274266 [Zea mays]	Q851F9	924	0	Probable zinc metalloprotease EGY3, chloroplastic	alr2114	157	7e-41	COG0750	pfam02163	Peptidase_M50	Peptidase family M50.	GO:0009408|response to heat;GO:0009644|response to high light intensity;GO:0042542|response to hydrogen peroxide;	GO:0031969|chloroplast membrane;GO:0016021|integral component of membrane;	GO:0008237|metallopeptidase activity;	.	.
